# Supplementary material for: The Eurasian invasion: phylogenomic data reveal multiple Southeast Asian origins for Indian Dragon Lizards
Source: BMC Evol Biol. 2016 Feb 19;16:43. doi: 10.1186/s12862-016-0611-6 (PMC4759850; doi:10.1186/s12862-016-0611-6)
Supplement: Additional file 1: Table S1. — List of all the species and their associated localities used in this study. (XLSX 56 kb) [file 12862_2016_611_MOESM1_ESM.xlsx]

## Sheet: Sheet1
Sample	Locality	ND2	Rag-1
Mantheyus phuwanensis	Laos	AY555836	FJ356735
Mantheyus phuwanensis	Laos	FMNH255495
Mantheyus phuwanensis	Laos	FMNH262580
Draco blanfordii	Vietnam	AF288242	JF806194
Draco blanfordii	Malaysia	LSUHC9427
Draco maculatus	Malaysia	AF288248
Draco maculatus	China	KUFS320	CAS210160
Draco spilopterus	Philippines	KU-ELR1338
Ptyctolaemus collicristatus	Myanmar	AY555837	CAS219979
Ptyctolaemus collicristatus	Myanmar	CAS220561
Ptyctolaemus gularis	Myanmar	AY555838
Ptyctolaemus gularis	Myanmar	CAS221296
Acanthosaura armata	Malaysia	LSUHC9351
Acanthosaura lepidogaster	China	KU-CWL818	JF806187
Acanthosaura capra	Vietnam	AF128498
Acanthosaura lepidogaster	Vietnam	AF128499	CAS206626
Phoxophrys nigrilabris	Malaysia	LSUHC4044
Sitana ponticeriana	Sri Lanka	This study
Otocryptis wiegmanni	Sri Lanka	AF128480
Japalura flaviceps	China	AF128500
Japalura splendida	China	AF128501	CAS214906
Pseudocalotes brevipes	Vietnam	AF128502	FMNH258703
Pseudocalotes larutensis	Malaysia	AF128503
Pseudocalotes larutensis	Malaysia	LSUHC10285
Pseudocalotes kingdonwardi	China	CAS242579
Pseudocalotes microlepis	China	FMNH258710	FMNH258710
Salea horsfeldii	India	AF128490	AMB5739
Calotes chincollium	Myanmar	DQ289458
Calotes emma	Thailand	DSM1256
Calotes emma	Vietnam	AF128487	CAS215057
Calotes mystaceus	Thailand	DSM869
Calotes mystaceus	Vietnam	AF128487	CAS207487
Calotes jerdoni	Myanmar	GQ502783	CAS219992
Calotes htunwini	Myanmar	DQ289463
Calotes calotes	Myanmar	AF128482	AY662584
Calotes irawadi	Myanmar	DQ289468
Calotes versicolor	Malaysia	LSUHC10327
Calotes versicolor	Myanmar	AF128489
Calotes ceylonensis	Sri Lanka	AF128483
Calotes liocephalus	Sri Lanka	AF128484
Calotes nigrilabris	Sri Lanka	AF128486
Ceratophora aspera	Sri Lanka	AF128491
Ceratophora stoddartii	Sri Lanka	AF128492	This study
Ceratophora tennentii	Sri Lanka	AF128521
Lyriocephalus sculatus	Sri Lanka	AF128494	This study
Cophotis ceylanica	Sri Lanka	AF128493	This study
Cophotis dumbara	Sri Lanka	GQ502785
Aphaniotis fusca	Malaysia	AF128497
Aphaniotis ornata	Indonesia	This study
Bronchocela cristatella	Philippines	KU-BC1610
Bronchocela cristatella	Philippines	ACD1547
Bronchocela cristatella	Malaysia	AF128495
Bronchocela marmoratus	Philippines	JAM981
Bronchocela smaragdina	Cambodia	FMNH64815	HKV64815
Gonocephalus borneensis	Malaysia	ZFMK85275
Gonocephalus grandis	Malaysia	AF128496
Gonocephalus doriae	Malaysia	FM230175	F230175
Gonocephalus kuhli	Indonesia	ZFMK85969
Gonocephalus interuptus	Philippines	RMB9384
Gonocephalus sophae	Philippines	RMB8061
