# Supplementary material for: The Eurasian invasion: phylogenomic data reveal multiple Southeast Asian origins for Indian Dragon Lizards
Source: BMC Evol Biol. 2016 Feb 19;16:43. doi: 10.1186/s12862-016-0611-6 (PMC4759850; doi:10.1186/s12862-016-0611-6)
Supplement: Additional file 3: Table S3. — Per locus metrics for the UCE sequence capture data. (XLSX 289 kb) [file 12862_2016_611_MOESM3_ESM.xlsx]

## Sheet: Sheet2
Locus	Length (bp)	Parsimony Informative sites	% parsimony informative sites	% of missing data
chr10x1537	489	59	12.0654	8.38446
chr10x1567	536	49	9.14179	16.572
chr10x1773	965	210	21.7617	42.5681
chr10x196	689	114	16.5457	48.9935
chr10x2664	585	127	21.7094	30.0632
chr10x2776	497	81	16.2978	29.7787
chr10x2828	944	85	9.00424	14.3055
chr10x2961	236	10	4.23729	73.0103
chr10x3040	625	79	12.64	18.8939
chr10x3372	643	90	13.9969	73.4397
chr10x362	864	282	32.6389	25.0151
chr10x3749	285	6	2.10526	76.8574
chr10x427	552	27	4.8913	83.0892
chr10x4312	398	43	10.804	21.1274
chr10x4368	749	68	9.07877	27.6833
chr10x4405	402	32	7.9602	6.69479
chr10x4411	338	14	4.14201	34.8855
chr10x4414	656	87	13.2622	21.368
chr10x4430	639	89	13.928	4.81731
chr10x4431	664	153	23.0422	25.4453
chr10x4432	294	1	0.340136	75.0518
chr10x4435	335	6	1.79104	43.1538
chr10x4510	524	95	18.1298	14.2715
chr10x4575	734	94	12.8065	13.1501
chr10x4588	249	5	2.00803	51.8247
chr10x4597	577	128	22.1837	41.2102
chr10x4599	543	88	16.2063	36.5522
chr10x463	475	87	18.3158	16.897
chr10x4634	718	138	19.2201	22.1933
chr10x4637	368	19	5.16304	75.6971
chr10x4660	383	18	4.69974	17.8113
chr10x4678	369	70	18.9702	8.60139
chr10x4694	718	177	24.6518	12.3289
chr10x4705	717	95	13.2497	12.3643
chr10x4727	790	0	0	91.3374
chr10x4736	330	31	9.39394	10.0922
chr10x4748	719	86	11.9611	7.53462
chr10x4758	281	73	25.9786	12.471
chr10x4790	767	171	22.2947	10.0164
chr10x4809	517	62	11.9923	26.3392
chr10x4879	678	148	21.8289	29.7743
chr10x4901	434	32	7.37327	12.6127
chr10x5022	611	62	10.1473	20.4511
chr10x5633	831	69	8.30325	20.902
chr10x5678	847	33	3.8961	7.84354
chr10x5708	980	162	16.5306	23.1544
chr10x5715	649	60	9.24499	8.50807
chr10x5718	814	72	8.84521	8.84521
chr10x5739	297	5	1.6835	13.8194
chr10x5750	270	0	0	88.0676
chr10x675	935	82	8.77005	8.16554
chr10x974	248	50	20.1613	15.7083
chr11x1112	905	136	15.0276	12.9522
chr11x1405	259	9	3.4749	39.9026
chr11x1410	597	98	16.4154	34.535
chr11x1413	220	1	0.454545	48.4585
chr11x1451	594	37	6.22896	10.994
chr11x1476	657	148	22.5266	12.0641
chr11x1483	243	5	2.05761	79.4954
chr11x1488	487	38	7.80287	16.32
chr11x1490	602	137	22.7575	32.8976
chr11x1492	321	26	8.09969	33.5094
chr11x1527	446	63	14.1256	12.2831
chr11x1528	308	33	10.7143	7.93337
chr11x1535	174	0	0	87.7561
chr11x1549	382	52	13.6126	20.9766
chr11x1560	191	9	4.71204	82.9957
chr11x1565	164	0	0	83.3775
chr11x1591	240	17	7.08333	49.4022
chr11x1592	330	48	14.5455	5.32279
chr11x1599	391	87	22.2506	30.8796
chr11x1611	563	83	14.7425	16.7503
chr11x1618	324	26	8.02469	43.8808
chr11x1633	643	85	13.2193	19.1629
chr11x1678	715	193	26.993	28.1605
chr11x1709	535	75	14.0187	27.3791
chr11x1711	363	51	14.0496	50.6767
chr11x1742	450	73	16.2222	16.1449
chr11x1746	405	77	19.0123	19.3451
chr11x1757	261	12	4.5977	32.3838
chr11x1778	794	165	20.7809	22.44
chr11x1786	307	39	12.7036	25.5346
chr11x1787	625	156	24.96	19.6661
chr11x1818	449	55	12.2494	19.5894
chr11x1839	685	103	15.0365	17.6388
chr11x1842	246	7	2.84553	68.5401
chr11x1944	950	152	16	20.0503
chr11x1957	462	80	17.316	29.7007
chr11x1962	423	40	9.45626	16.6204
chr11x1974	280	1	0.357143	81.2422
chr11x1995	692	99	14.3064	14.9661
chr11x1999	843	101	11.981	15.7873
chr11x2006	513	128	24.9513	24.1885
chr11x2034	281	0	0	91.3508
chr11x2127	744	104	13.9785	19.3022
chr11x2130	617	80	12.966	25.643
chr11x2131	317	0	0	89.0413
chr11x2187	499	86	17.2345	17.6004
chr11x2190	972	0	0	86.9834
chr11x2234	452	45	9.95575	8.52251
chr11x2235	497	89	17.9074	21.6254
chr11x2299	232	51	21.9828	15.536
chr11x2370	385	29	7.53247	15.3698
chr11x24	540	175	32.4074	39.3639
chr11x2436	222	0	0	92.6949
chr11x2500	733	106	14.4611	10.4158
chr11x2513	582	106	18.2131	19.3859
chr11x2527	395	48	12.1519	22.0583
chr11x2528	758	74	9.76253	18.636
chr11x2537	878	158	17.9954	17.7627
chr11x2539	717	98	13.6681	16.2634
chr11x2557	320	46	14.375	33.587
chr11x2571	677	118	17.4298	15.2078
chr11x2575	910	179	19.6703	25.5805
chr11x2599	668	87	13.024	13.2778
chr11x2662	399	74	18.5464	19.9194
chr11x2688	277	33	11.9134	38.8793
chr11x3108	945	109	11.5344	10.0023
chr11x3122	563	37	6.57194	26.4654
chr11x3124	331	3	0.906344	39.4982
chr11x3129	818	124	15.1589	15.7223
chr11x3135	265	16	6.03774	50.5496
chr11x3137	265	2	0.754717	43.9705
chr11x3141	578	21	3.63322	19.4825
chr11x3142	246	7	2.84553	76.3521
chr11x3168	263	5	1.90114	69.8628
chr11x3179	289	14	4.84429	30.4047
chr11x3181	883	52	5.88901	10.9804
chr11x3184	640	48	7.5	15.0747
chr11x3186	934	115	12.3126	18.2432
chr11x3190	458	45	9.82533	24.027
chr11x3194	663	49	7.39065	16.8273
chr11x3201	592	93	15.7095	15.592
chr11x3210	313	2	0.638978	59.0082
chr11x3227	480	27	5.625	17.8351
chr11x3230	632	117	18.5127	11.5575
chr11x3231	832	94	11.2981	9.64151
chr11x3232	646	51	7.89474	5.35738
chr11x3233	413	33	7.99031	47.2892
chr11x3234	746	85	11.3941	27.6314
chr11x3241	804	59	7.33831	15.9691
chr11x3243	370	10	2.7027	39.1539
chr11x3245	311	5	1.60772	20.1594
chr11x3250	261	13	4.98084	53.1068
chr11x3253	245	0	0	79.9468
chr11x3256	281	2	0.711744	57.9143
chr11x3265	949	76	8.00843	8.66358
chr11x3275	1024	115	11.2305	19.9558
chr11x3287	652	64	9.81595	11.6031
chr11x3289	323	6	1.85759	60.3984
chr11x3294	315	0	0	89.3306
chr11x3302	466	62	13.3047	31.9463
chr11x3312	260	0	0	85.0502
chr11x3318	827	144	17.4123	14.994
chr11x3326	253	6	2.37154	64.4612
chr11x3330	946	168	17.759	18.6966
chr11x3332	268	3	1.1194	60.756
chr11x3336	1006	105	10.4374	16.6652
chr11x3345	553	56	10.1266	13.8533
chr11x3347	717	86	11.9944	9.42332
chr11x3350	622	64	10.2894	5.23557
chr11x3353	630	106	16.8254	12.2567
chr11x3383	494	18	3.64372	14.9886
chr11x3386	527	64	12.1442	15.6753
chr11x3393	694	57	8.21326	11.8845
chr11x3398	544	52	9.55882	15.6809
chr11x3399	501	63	12.5749	13.4861
chr11x3414	796	70	8.79397	23.2576
chr11x3418	567	63	11.1111	8.52695
chr11x3419	461	41	8.89371	16.7877
chr11x3420	775	153	19.7419	20.3871
chr11x3422	815	63	7.73006	11.427
chr11x3423	896	101	11.2723	22.962
chr11x3426	230	7	3.04348	67.7505
chr11x3427	652	131	20.092	20.4388
chr11x3428	655	59	9.00763	6.71092
chr11x3430	604	55	9.10596	6.78808
chr11x3432	364	18	4.94505	12.5299
chr11x3445	960	80	8.33333	23.4149
chr11x3447	236	2	0.847458	8.05085
chr11x3458	511	41	8.02348	12.5585
chr11x3464	396	33	8.33333	31.1045
chr11x3471	672	32	4.7619	31.4441
chr11x3480	475	43	9.05263	18.0412
chr11x3489	485	34	7.01031	8.24742
chr11x3508	772	50	6.47668	17.4307
chr11x3512	574	61	10.6272	16.3915
chr11x3520	211	2	0.947867	83.8863
chr11x3525	616	93	15.0974	16.4173
chr11x3526	854	49	5.7377	14.8101
chr11x3532	979	125	12.7681	9.68157
chr11x3545	789	98	12.4208	19.2208
chr11x3548	706	85	12.0397	13.2652
chr11x3556	805	71	8.81988	10.2565
chr11x3558	957	190	19.8537	15.0561
chr11x3559	491	70	14.2566	25.1218
chr11x3562	317	13	4.10095	19.915
chr11x3564	543	84	15.4696	6.38162
chr11x3568	455	24	5.27473	2.81892
chr11x3582	819	58	7.08181	8.46738
chr11x3603	788	124	15.736	22.2964
chr11x3604	697	38	5.45194	34.5081
chr11x3605	586	50	8.53242	29.8412
chr11x3611	324	24	7.40741	16.3043
chr11x3614	254	7	2.75591	66.4156
chr11x4261	473	71	15.0106	21.5277
chr11x4591	471	29	6.15711	27.2593
chr11x4714	507	88	17.357	21.5076
chr11x4723	822	139	16.91	18.5708
chr11x4726	237	0	0	92.3684
chr11x4735	247	10	4.04858	69.8997
chr11x4736	533	73	13.6961	26.6498
chr11x4750	688	115	16.7151	17.8779
chr11x4756	472	81	17.161	10.9064
chr11x4758	762	186	24.4094	28.2894
chr11x4766	611	70	11.4566	10.6241
chr11x4773	371	43	11.5903	26.2041
chr11x4776	239	26	10.8787	9.78716
chr11x4777	672	87	12.9464	26.2811
chr11x4789	672	85	12.6488	12.8623
chr11x4808	710	100	14.0845	23.1598
chr11x4815	236	34	14.4068	15.6964
chr11x4821	258	23	8.91473	26.997
chr11x4834	646	147	22.7554	26.6523
chr11x4854	385	67	17.4026	36.3862
chr11x4858	750	154	20.5333	26.8348
chr11x5044	415	26	6.26506	55.4112
chr11x5054	453	82	18.1015	24.3401
chr11x5062	464	34	7.32759	8.85495
chr11x5072	439	51	11.6173	32.3958
chr11x5704	260	12	4.61538	49.9833
chr11x5767	868	159	18.318	14.5362
chr11x5889	272	8	2.94118	63.2033
chr11x6038	417	87	20.8633	16.1089
chr11x6042	300	60	20	20.2319
chr11x6058	294	3	1.02041	71.1476
chr11x6303	219	5	2.28311	54.6555
chr11x6342	288	61	21.1806	29.1818
chr11x6387	579	81	13.9896	21.1534
chr11x6409	382	24	6.28272	23.6057
chr11x6415	544	114	20.9559	22.866
chr11x6423	765	132	17.2549	9.93464
chr11x6443	873	144	16.4948	29.6828
chr11x6459	657	43	6.5449	6.24049
chr11x6465	555	76	13.6937	9.25186
chr12x1169	996	0	0	87.0657
chr12x1370	720	79	10.9722	16.3104
chr12x1371	859	76	8.8475	7.35942
chr12x1396	188	2	1.06383	83.4644
chr12x1475	199	5	2.51256	59.9082
chr12x1538	664	99	14.9096	17.3651
chr12x1611	807	50	6.19579	7.72049
chr12x1840	691	79	11.4327	16.8754
chr12x1852	683	81	11.8594	4.09956
chr12x1854	995	126	12.6633	12.6808
chr12x1910	532	41	7.70677	3.57143
chr12x1930	628	63	10.0318	7.88563
chr12x1979	1135	127	11.1894	9.28941
chr12x2007	243	7	2.88066	42.6194
chr12x2009	787	76	9.65693	22.2805
chr12x2025	656	91	13.872	21.0697
chr12x2149	828	154	18.599	24.3699
chr12x2162	935	179	19.1444	33.1039
chr12x2175	1049	87	8.29361	7.17453
chr12x2183	968	139	14.3595	15.9046
chr12x2198	732	59	8.06011	27.9936
chr12x2213	762	126	16.5354	18.2244
chr12x2272	656	71	10.8232	17.5968
chr12x2426	282	2	0.70922	76.5495
chr12x2464	436	38	8.7156	15.5664
chr12x2519	1257	145	11.5354	39.459
chr12x2787	277	3	1.08303	65.3587
chr12x3081	959	114	11.8874	23.1038
chr12x3113	240	0	0	83.3333
chr12x3115	656	89	13.5671	20.851
chr12x3117	340	13	3.82353	59.8977
chr12x3118	347	2	0.576369	38.2909
chr12x3121	575	45	7.82609	10.1928
chr12x3124	942	138	14.6497	15.0928
chr12x3129	663	50	7.54148	10.7745
chr12x3149	681	52	7.63583	16.7784
chr12x3154	297	11	3.7037	38.135
chr12x3158	324	29	8.95062	19.015
chr12x3166	290	14	4.82759	38.7856
chr12x3182	759	78	10.2767	16.681
chr12x3186	684	47	6.87135	13.5456
chr12x3223	881	143	16.2316	14.3463
chr12x3227	436	26	5.9633	12.4452
chr12x3374	511	43	8.41487	30.3752
chr12x3478	738	117	15.8537	28.473
chr12x3520	840	125	14.881	18.3851
chr12x3537	669	58	8.66966	8.14324
chr12x3566	380	44	11.5789	21.4416
chr12x3604	842	78	9.26366	27.6257
chr12x3608	870	148	17.0115	24.8476
chr12x3865	960	113	11.7708	42.0516
chr12x3874	579	69	11.9171	17.3237
chr12x4212	234	8	3.4188	41.676
chr12x4400	230	0	0	84.0265
chr12x4543	602	72	11.9601	29.2431
chr12x4562	582	55	9.45017	6.71597
chr12x4751	571	136	23.8179	17.7492
chr12x4793	962	78	8.10811	19.5788
chr12x4806	767	20	2.60756	12.2045
chr12x4823	477	20	4.19287	9.42485
chr12x4859	1038	196	18.8825	15.1294
chr12x4865	706	106	15.0142	12.7048
chr12x4939	864	122	14.1204	17.4165
chr12x4947	832	177	21.274	34.1973
chr12x5087	682	53	7.77126	16.3585
chr12x5092	446	35	7.84753	32.8817
chr12x5182	973	164	16.8551	22.2977
chr12x5381	978	171	17.4847	9.42474
chr12x5472	874	182	20.8238	20.2368
chr12x5665	874	179	20.4805	14.8493
chr12x5671	841	73	8.68014	9.48147
chr12x5678	839	62	7.38975	8.55573
chr12x5702	472	16	3.38983	18.6993
chr12x5705	292	6	2.05479	38.654
chr12x5730	596	37	6.20805	6.88649
chr12x5789	604	86	14.2384	14.5191
chr12x5797	708	10	1.41243	10.1572
chr12x5821	381	10	2.62467	26.8629
chr12x5826	916	108	11.7904	9.39814
chr12x5828	341	1	0.293255	53.1429
chr12x5837	1006	102	10.1392	14.4697
chr12x5840	806	29	3.59801	31.2277
chr12x5851	920	40	4.34783	20.397
chr12x5852	295	5	1.69492	52.9403
chr12x5853	881	113	12.8263	7.26447
chr12x5875	287	0	0	88.4108
chr12x5877	919	38	4.13493	60.0511
chr12x5878	696	86	12.3563	22.1202
chr12x5883	609	91	14.9425	13.2148
chr12x5884	755	14	1.8543	59.2859
chr12x5895	916	105	11.4629	14.1969
chr12x5897	449	32	7.12695	10.6226
chr12x5903	598	35	5.85284	11.4876
chr12x5908	744	42	5.64516	10.2092
chr12x5912	664	69	10.3916	11.0333
chr12x5913	825	34	4.12121	9.81818
chr12x5923	997	115	11.5346	14.7093
chr12x5929	289	10	3.46021	28.6144
chr12x5938	466	17	3.64807	28.6621
chr12x5944	491	23	4.68432	27.4861
chr12x5947	859	122	14.2026	16.9054
chr12x5949	922	91	9.86985	10.5489
chr12x5969	836	143	17.1053	17.4433
chr12x5970	686	60	8.74636	10.4069
chr12x5975	1069	158	14.7802	17.4523
chr12x5983	684	35	5.11696	9.86524
chr12x5999	539	20	3.71058	6.57417
chr12x6003	496	62	12.5	10.817
chr12x6056	598	32	5.35117	19.3616
chr12x6385	759	102	13.4387	11.4739
chr12x6978	888	121	13.6261	20.3192
chr12x743	1074	243	22.6257	12.9504
chr12x839	1040	109	10.4808	6.11622
chr12x893	1002	224	22.3553	16.4237
chr13x1115	646	59	9.13313	22.3987
chr13x1131	685	53	7.73723	21.4789
chr13x1153	948	117	12.3418	15.1624
chr13x1159	805	141	17.5155	10.64
chr13x1216	771	110	14.2672	21.7504
chr13x1225	443	23	5.19187	17.1067
chr13x1286	650	102	15.6923	8.07358
chr13x1367	669	73	10.9118	14.0508
chr13x1414	212	2	0.943396	83.2034
chr13x1439	420	2	0.47619	85.7039
chr13x1459	440	49	11.1364	22.9743
chr13x146	1128	129	11.4362	32.6973
chr13x1515	957	103	10.7628	21.1167
chr13x1644	463	25	5.39957	23.3355
chr13x18	845	94	11.1243	18.2197
chr13x187	883	89	10.0793	17.0023
chr13x1885	847	104	12.2786	20.0554
chr13x1941	1004	82	8.16733	17.0016
chr13x1981	422	65	15.4028	13.6307
chr13x2139	613	48	7.83034	9.96525
chr13x2200	941	178	18.916	21.1847
chr13x2232	411	11	2.6764	21.3689
chr13x2246	914	75	8.20569	20.8639
chr13x2300	609	40	6.56814	10.252
chr13x2316	454	54	11.8943	18.5788
chr13x2343	261	0	0	76.5784
chr13x2673	238	0	0	76.5985
chr13x2763	770	123	15.974	17.9277
chr13x2771	253	1	0.395257	80.8902
chr13x2773	493	48	9.73631	18.1497
chr13x2779	461	10	2.1692	7.82797
chr13x2790	369	6	1.62602	15.9774
chr13x2800	1160	153	13.1897	21.0645
chr13x2812	998	109	10.9218	10.7302
chr13x2821	599	67	11.1853	13.7693
chr13x2830	524	70	13.3588	18.835
chr13x2837	880	118	13.4091	6.99605
chr13x2847	498	15	3.01205	18.9279
chr13x2870	802	63	7.85536	9.24862
chr13x2875	711	101	14.2053	16.3517
chr13x2880	488	26	5.32787	22.2737
chr13x2897	705	67	9.50355	13.0188
chr13x290	808	131	16.2129	26.8026
chr13x2902	518	47	9.07336	15.8217
chr13x2920	714	72	10.084	7.07587
chr13x2929	539	22	4.08163	8.0826
chr13x2983	421	13	3.08789	9.7697
chr13x3021	341	9	2.6393	37.0521
chr13x3033	665	49	7.36842	8.51259
chr13x3036	220	1	0.454545	71.7984
chr13x3106	535	49	9.15888	29.4514
chr13x3183	681	115	16.8869	22.4606
chr13x3458	475	85	17.8947	20.0275
chr13x3737	1192	249	20.8893	14.5171
chr13x3767	291	23	7.90378	41.9244
chr13x408	587	65	11.0733	12.2065
chr13x4089	750	85	11.3333	11.3159
chr13x4095	223	0	0	89.2962
chr13x4109	1232	148	12.013	63.6928
chr13x420	353	26	7.36544	12.637
chr13x4268	322	3	0.931677	53.2811
chr13x433	623	33	5.29695	15.0464
chr13x4603	441	39	8.84354	8.18298
chr13x4718	690	48	6.95652	6.37681
chr13x484	549	44	8.01457	28.2727
chr13x4905	635	81	12.7559	16.9052
chr13x5101	793	91	11.4754	11.9305
chr13x5324	302	14	4.63576	39.2744
chr13x5413	857	85	9.91832	19.1264
chr13x5598	919	114	12.4048	7.20064
chr13x565	748	67	8.95722	30.615
chr13x5773	246	0	0	87.8579
chr13x677	236	10	4.23729	77.1555
chr13x694	971	120	12.3584	12.748
chr13x696	800	50	6.25	6.47826
chr13x707	365	20	5.47945	38.3323
chr13x710	675	33	4.88889	3.75523
chr13x711	720	57	7.91667	10.5857
chr13x714	546	46	8.42491	5.35913
chr13x720	729	26	3.56653	10.8368
chr13x723	312	8	2.5641	26.5747
chr13x726	334	8	2.39521	21.609
chr13x727	642	49	7.6324	6.70459
chr13x950	815	89	10.9202	29.0371
chr13x952	718	45	6.26741	55.6558
chr14x1280	491	106	21.5886	18.206
chr14x1632	668	138	20.6587	42.2221
chr14x186	675	119	17.6296	13.7005
chr14x2043	409	67	16.3814	15.6373
chr14x3108	884	174	19.6833	21.0899
chr14x3221	876	177	20.2055	52.7645
chr14x3358	902	155	17.184	36.6191
chr14x3649	184	4	2.17391	65.7845
chr14x3651	342	35	10.2339	55.403
chr14x3653	808	127	15.7178	22.1212
chr14x3664	556	117	21.0432	29.4808
chr14x3723	256	5	1.95312	24.3546
chr14x3754	276	3	1.08696	61.3737
chr14x3774	254	11	4.33071	62.102
chr14x3844	358	6	1.67598	49.2349
chr14x5002	260	46	17.6923	30.5853
chr14x700	334	31	9.28144	50.8201
chr14x707	540	61	11.2963	19.7585
chr14x713	287	0	0	81.5331
chr14x715	428	36	8.41121	14.486
chr14x724	405	23	5.67901	66.0118
chr14x726	586	88	15.0171	43.137
chr14x742	388	41	10.567	6.73465
chr14x749	482	99	20.5394	15.5872
chr14x888	219	0	0	84.0977
chr14x974	440	39	8.86364	25.2668
chr15x1330	198	32	16.1616	70.6851
chr15x1543	371	38	10.2426	36.8335
chr15x1975	528	140	26.5152	29.7925
chr15x2006	211	8	3.79147	75.7676
chr15x2007	252	15	5.95238	41.5459
chr15x2142	860	164	19.0698	9.25683
chr15x2155	420	28	6.66667	35.7453
chr15x2197	245	23	9.38776	76.6105
chr15x3273	785	0	0	88.9947
chr15x3386	833	138	16.5666	33.483
chr15x3483	451	69	15.2993	51.2099
chr15x4167	458	30	6.55022	29.7798
chr15x4186	880	148	16.8182	8.0336
chr15x4329	456	68	14.9123	11.9184
chr15x632	683	159	23.2796	26.609
chr15x648	333	16	4.8048	9.98825
chr15x660	308	56	18.1818	23.8425
chr15x669	480	80	16.6667	18.75
chr15x671	288	8	2.77778	35.8696
chr15x672	700	83	11.8571	29.8137
chr15x677	354	44	12.4294	16.3473
chr15x680	307	29	9.44625	12.7319
chr15x687	624	78	12.5	17.0708
chr15x688	673	142	21.0996	11.8677
chr15x695	315	19	6.03175	27.343
chr15x702	703	111	15.7895	18.2943
chr15x703	858	108	12.5874	21.2831
chr15x704	249	24	9.63855	14.8594
chr15x709	777	69	8.88031	9.39511
chr15x728	553	52	9.40325	20.4183
chr17x1123	197	16	8.12183	63.0987
chr17x1336	424	54	12.7358	71.2572
chr17x1363	581	139	23.9243	36.5262
chr17x1396	614	195	31.759	17.9224
chr17x1408	831	82	9.86763	73.0341
chr17x1772	384	55	14.3229	60.1676
chr17x1776	191	28	14.6597	39.0849
chr17x231	575	136	23.6522	63.4783
chr17x2765	394	30	7.61421	11.7634
chr17x2784	755	98	12.9801	9.57673
chr17x2947	323	8	2.47678	83.2952
chr17x2952	370	65	17.5676	29.624
chr17x2957	225	23	10.2222	59.4783
chr17x2963	450	49	10.8889	30.3478
chr17x2965	571	59	10.3327	8.87078
chr17x2967	810	139	17.1605	14.7128
chr17x2981	241	27	11.2033	5.24986
chr17x2984	367	24	6.53951	20.507
chr17x2991	349	21	6.01719	5.0953
chr17x2999	777	126	16.2162	25.8072
chr17x3001	407	47	11.5479	16.8572
chr17x3004	595	79	13.2773	22.8206
chr17x3013	586	97	16.5529	13.5628
chr17x3015	487	62	12.731	33.6577
chr17x3021	318	21	6.60377	45.9803
chr17x3028	628	35	5.57325	7.23484
chr17x3029	697	126	18.0775	7.90344
chr17x3035	212	10	4.71698	76.7432
chr17x3063	492	60	12.1951	13.5649
chr17x3082	371	80	21.5633	26.3917
chr17x3088	241	0	0	52.2461
chr17x3099	401	28	6.98254	16.795
chr17x3106	252	27	10.7143	30.5383
chr17x3113	516	76	14.7287	26.8116
chr17x779	792	179	22.601	18.2751
chr17x864	199	1	0.502513	84.9246
chr17x929	713	150	21.0379	10.9641
chr17x998	435	57	13.1034	22.9385
chr18x1112	1148	220	19.1638	25.4469
chr18x1330	595	19	3.19328	13.2846
chr18x1422	755	69	9.13907	14.3968
chr18x1424	952	44	4.62185	16.0121
chr18x1425	969	142	14.6543	25.9703
chr18x1463	578	82	14.1869	7.44697
chr18x1493	994	70	7.04225	13.026
chr18x1500	1026	136	13.2554	33.0155
chr18x1501	1189	215	18.0824	12.4877
chr18x1503	652	130	19.9387	16.391
chr18x1508	1464	267	18.2377	17.6408
chr18x1514	549	14	2.55009	14.8175
chr18x1589	935	83	8.87701	8.27714
chr18x1904	705	119	16.8794	13.7835
chr18x1921	835	20	2.39521	44.3791
chr18x2269	398	17	4.27136	39.196
chr18x2525	396	18	4.54545	30.5226
chr18x2530	375	0	0	87.3971
chr18x2706	541	17	3.14233	13.6221
chr18x2751	909	135	14.8515	13.8375
chr18x2789	933	113	12.1115	12.9549
chr18x2857	939	132	14.0575	12.7425
chr18x2923	715	144	20.1399	37.2514
chr18x2997	669	122	18.2362	30.2593
chr18x3003	1041	165	15.8501	10.8048
chr18x3119	927	100	10.7875	11.5708
chr18x3123	295	0	0	58.6293
chr18x3160	757	73	9.64333	25.3058
chr18x3163	576	57	9.89583	36.8357
chr18x3164	111	0	0	78.2609
chr18x3171	414	39	9.42029	20.4474
chr18x3183	261	19	7.27969	57.0881
chr18x3187	1012	93	9.18972	9.13387
chr18x3195	527	40	7.59013	18.3731
chr18x3204	733	62	8.45839	9.12866
chr18x3214	254	2	0.787402	27.2167
chr18x3506	882	128	14.5125	20.1518
chr18x4181	532	96	18.0451	17.6038
chr18x4478	882	30	3.40136	13.4231
chr18x4483	685	81	11.8248	9.08283
chr18x4493	1104	48	4.34783	12.3503
chr18x4566	1000	113	11.3	11.2217
chr18x496	868	45	5.18433	12.232
chr19x1410	144	0	0	87.0471
chr19x2093	461	108	23.4273	34.2733
chr19x2207	602	142	23.588	25.1842
chr19x2219	275	32	11.6364	32.9012
chr19x2433	352	60	17.0455	13.871
chr19x2440	450	55	12.2222	18.0193
chr19x2452	379	37	9.76253	31.1919
chr19x2460	234	32	13.6752	21.702
chr19x2468	268	16	5.97015	65.1038
chr19x2470	266	21	7.89474	14.8088
chr19x2479	759	178	23.4519	12.8544
chr19x2509	268	2	0.746269	80.8728
chr19x2521	206	0	0	88.835
chr19x2524	609	61	10.0164	42.1504
chr19x2546	236	28	11.8644	7.75608
chr19x2550	301	62	20.598	9.79344
chr19x2553	307	58	18.8925	56.6775
chr19x2582	308	13	4.22078	76.0023
chr19x2596	246	32	13.0081	16.1718
chr19x2703	884	146	16.5158	28.4674
chr19x2728	371	35	9.43396	24.8564
chr19x2740	747	133	17.8046	21.5936
chr19x2794	218	6	2.75229	83.925
chr19x2811	585	102	17.4359	22.4749
chr19x301	235	14	5.95745	22.9047
chr19x3049	368	44	11.9565	21.2075
chr19x329	712	136	19.1011	25.7633
chr19x335	858	196	22.8438	20.1581
chr19x346	215	1	0.465116	61.8807
chr19x352	290	27	9.31034	19.5352
chr19x354	427	53	12.4122	22.2381
chr19x362	748	62	8.28877	20.7452
chr19x372	843	156	18.5053	16.9581
chr19x746	641	150	23.4009	41.6469
chr19x780	627	52	8.29346	23.8888
chr1x10056	1062	125	11.7702	12.9821
chr1x10281	1054	52	4.93359	5.15634
chr1x1036	714	57	7.98319	14.4379
chr1x1039	662	49	7.40181	21.24
chr1x10508	308	15	4.87013	57.1146
chr1x1057	337	31	9.19881	3.36731
chr1x10704	724	165	22.7901	19.6433
chr1x10755	919	52	5.65832	14.4533
chr1x10887	635	52	8.18898	7.76446
chr1x10888	417	5	1.19904	10.0198
chr1x10904	1096	38	3.46715	8.5092
chr1x10907	1138	168	14.7627	24.6084
chr1x10949	1033	203	19.6515	9.02816
chr1x1098	260	10	3.84615	32.8595
chr1x11196	1092	119	10.8974	11.7535
chr1x11298	535	60	11.215	5.84315
chr1x11517	405	69	17.037	22.963
chr1x11661	347	29	8.35735	15.5369
chr1x11672	636	148	23.2704	31.6516
chr1x1176	336	40	11.9048	17.4689
chr1x11767	523	22	4.2065	18.8627
chr1x11786	293	5	1.70648	82.9648
chr1x11788	643	42	6.53188	22.7061
chr1x11792	754	112	14.8541	24.7261
chr1x11794	343	25	7.28863	51.6796
chr1x11799	255	1	0.392157	79.4544
chr1x12263	901	148	16.4262	11.4896
chr1x12287	421	40	9.50119	14.2724
chr1x12297	413	0	0	89.1673
chr1x12334	1094	119	10.8775	48.8196
chr1x1244	543	27	4.97238	14.3887
chr1x12525	373	9	2.41287	27.206
chr1x12661	468	58	12.3932	22.6774
chr1x12668	899	135	15.0167	14.5331
chr1x12673	562	119	21.1744	8.60282
chr1x12679	930	193	20.7527	21.4165
chr1x12757	435	31	7.12644	38.3708
chr1x1283	688	93	13.5174	23.0473
chr1x13047	701	147	20.97	8.77008
chr1x13198	959	177	18.4567	14.0772
chr1x1360	229	8	3.49345	43.0796
chr1x1362	755	152	20.1325	28.0046
chr1x13698	1069	166	15.5285	25.6355
chr1x1378	671	155	23.0999	30.8624
chr1x1394	561	72	12.8342	32.4266
chr1x1409	606	62	10.231	36.9565
chr1x14091	833	114	13.6855	15.3192
chr1x1411	721	122	16.9209	22.2035
chr1x14118	1259	198	15.7268	29.7337
chr1x14121	269	5	1.85874	67.0438
chr1x1418	728	46	6.31868	3.8581
chr1x14201	1042	104	9.98081	5.295
chr1x14337	782	122	15.601	24.6747
chr1x14351	703	128	18.2077	20.6073
chr1x14389	1035	101	9.75845	28.3302
chr1x14412	1051	109	10.3711	12.2988
chr1x14672	534	94	17.603	13.589
chr1x14807	628	40	6.36943	16.1728
chr1x14813	404	57	14.1089	14.8515
chr1x14856	767	101	13.1682	12.7827
chr1x14864	397	25	6.29723	23.4585
chr1x14872	638	77	12.069	18.5157
chr1x14888	352	48	13.6364	8.78211
chr1x14899	402	21	5.22388	20.1601
chr1x14908	494	47	9.51417	20.7622
chr1x14909	691	116	16.7873	20.0466
chr1x14921	218	1	0.458716	63.7016
chr1x14939	604	78	12.9139	5.77311
chr1x14956	674	119	17.6558	4.9413
chr1x14964	744	40	5.37634	8.35671
chr1x14993	1031	136	13.1911	21.9162
chr1x15118	549	56	10.2004	18.6505
chr1x15123	1051	201	19.1246	39.4117
chr1x15341	384	37	9.63542	24.5358
chr1x15365	484	47	9.71074	18.9095
chr1x15369	409	62	15.1589	20.3253
chr1x15372	912	179	19.6272	27.2502
chr1x15389	789	59	7.47782	7.68722
chr1x15411	718	103	14.3454	19.2685
chr1x15412	707	30	4.24328	5.09809
chr1x15430	762	91	11.9423	7.88543
chr1x15440	520	71	13.6538	20.7107
chr1x15444	653	95	14.5482	10.2004
chr1x15454	504	16	3.1746	4.58937
chr1x15468	730	117	16.0274	19.464
chr1x15477	766	103	13.4465	10.336
chr1x15480	673	126	18.7221	22.1914
chr1x15491	362	19	5.24862	6.73793
chr1x15497	531	43	8.09793	16.5807
chr1x15504	455	41	9.01099	18.4902
chr1x15516	405	20	4.93827	17.3269
chr1x15521	349	30	8.59599	29.6624
chr1x15561	767	177	23.0769	21.4784
chr1x15579	707	133	18.8119	11.9242
chr1x15601	612	84	13.7255	7.81472
chr1x15624	995	169	16.9849	9.8274
chr1x15630	639	100	15.6495	18.9358
chr1x15632	863	138	15.9907	23.2808
chr1x16165	539	85	15.7699	13.6081
chr1x16170	1247	206	16.5196	53.0421
chr1x16186	585	34	5.81197	8.70308
chr1x16199	660	100	15.1515	18.7615
chr1x16240	943	107	11.3468	28.8902
chr1x16391	251	7	2.78884	60.4538
chr1x1640	969	134	13.8287	25.1043
chr1x16525	686	107	15.5977	16.8843
chr1x16539	799	129	16.1452	12.434
chr1x16915	804	14	1.74129	62.1404
chr1x17167	1055	104	9.85782	27.6077
chr1x18344	802	173	21.5711	19.9393
chr1x18524	961	166	17.2737	16.8755
chr1x18740	474	54	11.3924	26.4355
chr1x18757	1064	183	17.1992	23.5412
chr1x18773	932	117	12.5536	30.682
chr1x18819	654	107	16.3609	15.7226
chr1x18874	810	182	22.4691	9.67794
chr1x18908	904	127	14.0487	28.9005
chr1x18915	615	41	6.66667	13.9484
chr1x18935	240	3	1.25	75.5797
chr1x18946	826	157	19.0073	7.6008
chr1x19118	244	0	0	87.9366
chr1x19126	559	59	10.5546	9.13899
chr1x19152	500	47	9.4	7.93913
chr1x19180	305	14	4.59016	37.8902
chr1x19196	565	15	2.65487	14.4671
chr1x19199	231	0	0	82.4581
chr1x19219	551	62	11.2523	16.7837
chr1x19227	383	50	13.0548	23.3284
chr1x19232	476	19	3.9916	20.2685
chr1x19246	383	5	1.30548	41.0262
chr1x19262	390	28	7.17949	15.9532
chr1x19292	513	9	1.75439	21.9595
chr1x19426	325	32	9.84615	18.5953
chr1x19533	718	38	5.29248	4.76565
chr1x19885	807	125	15.4895	7.74743
chr1x20113	646	64	9.90712	22.6881
chr1x20504	521	94	18.0422	28.3318
chr1x20733	750	97	12.9333	10.887
chr1x20864	332	7	2.10843	27.6716
chr1x21002	301	1	0.332226	72.3675
chr1x21008	233	4	1.71674	61.2614
chr1x21013	890	131	14.7191	14.0254
chr1x21017	669	119	17.7877	25.1121
chr1x21185	907	52	5.73319	8.56622
chr1x21331	349	10	2.86533	29.7371
chr1x21570	788	83	10.533	21.1653
chr1x21669	695	133	19.1367	10.4661
chr1x21727	724	98	13.5359	16.1062
chr1x21830	1113	213	19.1375	16.5202
chr1x21898	796	61	7.66332	5.66419
chr1x22025	673	76	11.2927	10.6531
chr1x22087	838	53	6.32458	13.5831
chr1x22165	926	135	14.5788	21.8518
chr1x22333	808	102	12.6238	7.40422
chr1x22334	904	88	9.73451	14.1401
chr1x22335	718	76	10.585	27.0195
chr1x22410	700	100	14.2857	15.5901
chr1x22423	671	68	10.1341	16.5425
chr1x22430	839	107	12.7533	9.79945
chr1x22432	948	140	14.7679	13.5892
chr1x22448	718	142	19.7772	24.7063
chr1x22454	857	76	8.86814	6.14378
chr1x22646	765	21	2.7451	2.31316
chr1x22999	399	22	5.51378	18.3393
chr1x23280	937	130	13.8741	13.7302
chr1x23287	913	107	11.7196	13.7959
chr1x23536	299	0	0	92.235
chr1x23573	586	52	8.87372	22.4217
chr1x23625	328	7	2.13415	53.4067
chr1x23645	810	104	12.8395	11.9377
chr1x23843	729	29	3.97805	21.7809
chr1x23889	824	127	15.4126	14.8639
chr1x23914	357	12	3.36134	36.2075
chr1x23919	784	109	13.9031	20.7686
chr1x23923	510	60	11.7647	10.1023
chr1x24085	812	121	14.9015	13.2523
chr1x24135	1041	203	19.5005	34.4819
chr1x24433	796	40	5.02513	11.8254
chr1x24640	1001	52	5.19481	5.21218
chr1x24644	847	51	6.02125	13.7057
chr1x24802	724	94	12.9834	22.4357
chr1x24806	975	158	16.2051	18.7113
chr1x24817	1025	15	1.46341	13.2471
chr1x24836	288	0	0	76.8267
chr1x24864	1187	137	11.5417	49.4927
chr1x24978	237	0	0	87.3051
chr1x25009	175	12	6.85714	36.1491
chr1x2522	256	23	8.98438	12.7038
chr1x25242	818	78	9.53545	7.23929
chr1x2534	1047	82	7.8319	9.11922
chr1x25407	1094	156	14.2596	11.6207
chr1x2557	685	105	15.3285	11.8439
chr1x2559	711	62	8.72011	13.2697
chr1x25630	936	97	10.3632	14.8272
chr1x25652	394	16	4.06091	28.5478
chr1x25663	467	36	7.70878	19.2626
chr1x25670	719	59	8.20584	10.3525
chr1x25675	854	12	1.40515	31.4276
chr1x25676	688	119	17.2965	24.2985
chr1x25680	433	1	0.230947	15.2525
chr1x25682	894	102	11.4094	13.1213
chr1x25691	910	21	2.30769	14.5581
chr1x25692	337	28	8.30861	42.988
chr1x25693	1004	102	10.1594	11.9305
chr1x25698	1324	76	5.74018	17.0728
chr1x25699	798	114	14.2857	9.50746
chr1x25705	739	70	9.47226	14.0378
chr1x2575	1097	178	16.2261	24.3114
chr1x25824	1012	136	13.4387	10.2982
chr1x26003	493	58	11.7647	14.093
chr1x26035	571	58	10.1576	12.2059
chr1x26095	497	84	16.9014	16.1228
chr1x26257	1033	128	12.3911	15.7667
chr1x26323	440	40	9.09091	7.31225
chr1x26471	1145	184	16.0699	25.0351
chr1x26653	968	183	18.905	25.2066
chr1x26661	641	89	13.8846	15.6413
chr1x26730	621	116	18.6795	10.376
chr1x2746	959	138	14.39	9.13542
chr1x27496	797	65	8.15558	14.991
chr1x27498	781	90	11.5237	4.45917
chr1x27500	958	109	11.3779	20.01
chr1x27509	777	111	14.2857	19.5121
chr1x27534	717	87	12.1339	22.9216
chr1x27546	542	34	6.27306	11.4792
chr1x27552	473	24	5.074	9.6792
chr1x27556	872	66	7.56881	11.1837
chr1x27559	504	43	8.53175	36.206
chr1x27560	371	26	7.00809	24.5166
chr1x27598	609	26	4.26929	15.7207
chr1x27615	761	100	13.1406	9.99829
chr1x27622	754	110	14.5889	15.1367
chr1x27624	758	83	10.9499	26.6433
chr1x27626	412	9	2.18447	10.1731
chr1x27631	750	41	5.46667	17.6522
chr1x27635	302	1	0.331126	25.5975
chr1x27641	974	141	14.4764	20.0339
chr1x27800	686	102	14.8688	14.5963
chr1x27867	743	157	21.1306	17.2333
chr1x28096	730	120	16.4384	7.56998
chr1x28097	832	100	12.0192	6.41722
chr1x28103	294	23	7.82313	37.0748
chr1x28343	816	129	15.8088	15.1481
chr1x28349	340	3	0.882353	52.468
chr1x28367	424	25	5.89623	17.4118
chr1x28526	894	163	18.2327	20.5136
chr1x28537	1122	185	16.4884	34.554
chr1x28545	233	0	0	83.5604
chr1x28634	413	12	2.90557	17.0755
chr1x28639	681	28	4.1116	11.0004
chr1x28642	936	170	18.1624	14.9062
chr1x28645	348	11	3.16092	20.065
chr1x28648	796	140	17.5879	12.8414
chr1x28660	958	63	6.5762	10.0526
chr1x28663	751	49	6.52463	13.3793
chr1x28671	723	51	7.05394	13.4825
chr1x28674	1046	114	10.8987	8.81204
chr1x28681	705	98	13.9007	25.4456
chr1x28684	648	124	19.1358	25.8521
chr1x28694	913	76	8.32421	15.1769
chr1x28709	285	5	1.75439	57.2845
chr1x28710	834	96	11.5108	8.93546
chr1x28724	748	143	19.1176	11.9158
chr1x28726	583	51	8.74786	16.1981
chr1x28729	748	73	9.75936	7.57382
chr1x28736	429	33	7.69231	20.2595
chr1x28739	350	5	1.42857	68.6087
chr1x28747	1072	66	6.15672	9.86372
chr1x28752	916	104	11.3537	20.2677
chr1x28767	887	58	6.5389	12.5925
chr1x28770	798	50	6.26566	15.9202
chr1x28784	755	43	5.69536	6.36913
chr1x28786	546	38	6.95971	21.1976
chr1x28805	954	116	12.1593	32.9505
chr1x28806	335	4	1.19403	28.2544
chr1x28807	920	125	13.587	11.5265
chr1x28809	270	4	1.48148	60.3382
chr1x28810	581	50	8.60585	11.3597
chr1x28829	985	101	10.2538	6.93445
chr1x28842	712	62	8.70787	18.2096
chr1x28846	499	31	6.21242	8.7915
chr1x28849	484	26	5.3719	11.687
chr1x28859	990	156	15.7576	10.2152
chr1x28865	505	47	9.30693	15.0495
chr1x28869	844	95	11.2559	20.9407
chr1x28889	830	111	13.3735	18.3814
chr1x28895	278	23	8.27338	54.1758
chr1x28898	811	156	19.2355	14.6947
chr1x28902	700	131	18.7143	9.91304
chr1x28903	703	50	7.11238	9.19043
chr1x28908	554	60	10.8303	19.6045
chr1x28980	711	46	6.46976	18.9568
chr1x2918	251	3	1.19522	52.6243
chr1x2930	903	159	17.608	12.3838
chr1x29333	840	142	16.9048	18.4058
chr1x2946	828	74	8.9372	17.0552
chr1x2976	271	16	5.90406	60.2118
chr1x2979	395	37	9.36709	28.7507
chr1x29790	991	48	4.84359	9.2309
chr1x29817	904	65	7.19027	8.20027
chr1x29824	836	152	18.1818	13.7716
chr1x29826	641	44	6.86427	10.9204
chr1x29835	608	70	11.5132	13.7443
chr1x29839	809	93	11.4957	14.3387
chr1x29865	636	72	11.3208	7.90265
chr1x29867	393	14	3.56234	2.29008
chr1x29879	236	10	4.23729	71.5365
chr1x29882	562	55	9.78648	15.1091
chr1x29889	437	38	8.69565	11.0138
chr1x29891	535	13	2.42991	14.425
chr1x29894	1175	130	11.0638	7.26364
chr1x29898	820	67	8.17073	8.5684
chr1x29907	639	95	14.867	18.7317
chr1x29912	765	40	5.22876	2.00625
chr1x29914	383	26	6.78851	15.5182
chr1x29923	983	152	15.4629	17.9132
chr1x29930	293	17	5.80205	54.0139
chr1x29934	597	83	13.9028	19.6053
chr1x29941	522	45	8.62069	15.2507
chr1x30010	988	99	10.0202	31.8826
chr1x30055	325	11	3.38462	16.4816
chr1x30061	764	61	7.98429	12.5711
chr1x30187	901	98	10.8768	9.97925
chr1x30195	731	83	11.3543	8.428
chr1x30198	824	188	22.8155	24.4776
chr1x30242	311	21	6.75241	8.54187
chr1x30390	962	122	12.6819	22.7515
chr1x30414	355	29	8.16901	37.673
chr1x30549	961	169	17.5858	9.4693
chr1x30567	861	71	8.24623	8.64515
chr1x30577	719	55	7.64951	7.57695
chr1x30599	678	72	10.6195	10.9593
chr1x30607	891	85	9.53984	18.0549
chr1x30635	713	36	5.04909	9.7384
chr1x30636	527	60	11.3852	8.6544
chr1x30640	940	176	18.7234	20.6568
chr1x30659	601	28	4.6589	16.6679
chr1x3103	979	166	16.9561	17.4624
chr1x31076	637	29	4.55259	7.59675
chr1x31083	804	46	5.72139	2.89314
chr1x31092	643	41	6.37636	10.9
chr1x31094	1007	198	19.6624	22.9092
chr1x31095	380	48	12.6316	26.2014
chr1x31106	229	3	1.31004	63.072
chr1x31326	916	109	11.8996	10.7746
chr1x31646	512	57	11.1328	10.8186
chr1x31648	337	20	5.93472	18.8492
chr1x31650	901	177	19.6448	8.28065
chr1x31654	729	46	6.31001	12.8228
chr1x31668	677	67	9.8966	7.85434
chr1x31673	926	51	5.50756	8.89285
chr1x31679	923	183	19.8267	10.4527
chr1x31691	618	65	10.5178	11.3902
chr1x31709	343	24	6.99708	10.1661
chr1x31738	290	17	5.86207	21.1244
chr1x31740	459	30	6.53595	4.11102
chr1x31743	400	28	7	18.0435
chr1x31753	274	3	1.09489	80.5141
chr1x31763	734	138	18.8011	19.4231
chr1x31765	542	39	7.19557	9.12883
chr1x31767	687	67	9.75255	15.8471
chr1x31769	512	40	7.8125	10.6573
chr1x31778	332	12	3.61446	16.0424
chr1x31783	478	38	7.94979	15.6722
chr1x31791	915	108	11.8033	13.9463
chr1x31799	439	24	5.46697	26.5623
chr1x31907	965	166	17.2021	25.0191
chr1x31914	835	141	16.8862	20.8644
chr1x31933	700	62	8.85714	14.323
chr1x32194	272	23	8.45588	27.7494
chr1x32208	529	76	14.3667	4.34783
chr1x32215	699	65	9.299	14.3373
chr1x32216	831	94	11.3117	14.069
chr1x32220	586	45	7.67918	10.8325
chr1x32225	590	73	12.3729	20.5748
chr1x32234	988	122	12.3482	20.1373
chr1x32246	916	97	10.5895	10.9645
chr1x32247	784	82	10.4592	18.3452
chr1x32248	625	55	8.8	18.2817
chr1x32263	759	116	15.2833	22.8733
chr1x32266	581	60	10.327	11.2774
chr1x32286	917	148	16.1396	17.3486
chr1x32290	292	18	6.16438	48.5706
chr1x32292	511	81	15.8513	8.47443
chr1x32294	732	95	12.9781	10.2162
chr1x32296	746	94	12.6005	7.08707
chr1x32297	655	71	10.8397	12.9771
chr1x32298	396	50	12.6263	15.404
chr1x32299	982	155	15.7841	13.0213
chr1x32301	567	67	11.8166	30.1051
chr1x32302	860	68	7.90698	17.7907
chr1x32306	296	5	1.68919	61.8978
chr1x32307	687	84	12.2271	10.4107
chr1x32308	775	172	22.1935	22.5414
chr1x32309	688	79	11.4826	12.203
chr1x32310	1066	166	15.5722	16.8407
chr1x32318	258	5	1.93798	72.3458
chr1x32322	841	42	4.99405	7.39803
chr1x32325	890	74	8.31461	6.48754
chr1x32330	802	83	10.3491	10.1756
chr1x32333	302	7	2.31788	23.3084
chr1x32334	400	37	9.25	11.9022
chr1x32337	897	76	8.47269	10.0868
chr1x32338	290	30	10.3448	25.5922
chr1x32347	229	1	0.436681	75.8117
chr1x32356	1083	87	8.03324	11.7869
chr1x32363	726	85	11.708	22.0386
chr1x32364	942	77	8.1741	9.30952
chr1x32365	1032	96	9.30233	16.2664
chr1x32366	349	12	3.4384	13.6664
chr1x32370	308	4	1.2987	40.8385
chr1x32375	391	25	6.39386	20.516
chr1x32378	795	58	7.2956	15.4553
chr1x32388	686	65	9.47522	14.8751
chr1x32389	367	24	6.53951	26.9755
chr1x32393	471	27	5.73248	13.5696
chr1x32397	346	11	3.17919	16.2729
chr1x32398	355	5	1.40845	30.2266
chr1x32414	853	135	15.8265	13.3238
chr1x32428	587	62	10.5622	16.9617
chr1x32429	510	18	3.52941	8.31202
chr1x32443	607	50	8.23723	9.79873
chr1x32446	841	86	10.2259	14.3359
chr1x32461	399	38	9.52381	8.43413
chr1x32597	793	50	6.30517	4.31493
chr1x32686	518	47	9.07336	11.902
chr1x32728	282	15	5.31915	54.1628
chr1x32922	437	54	12.357	26.4352
chr1x33124	462	28	6.06061	25.6635
chr1x33198	538	75	13.9405	28.1316
chr1x33834	877	146	16.6477	44.2269
chr1x33907	653	72	11.026	17.0584
chr1x34065	1010	147	14.5545	16.2591
chr1x34066	598	80	13.3779	9.70627
chr1x3469	1097	113	10.3008	47.9529
chr1x34694	291	16	5.49828	33.7965
chr1x34708	775	106	13.6774	20.5105
chr1x34724	510	43	8.43137	14.1262
chr1x34762	492	16	3.25203	12.1509
chr1x34768	857	52	6.06768	14.7735
chr1x34772	960	81	8.4375	35.8967
chr1x34773	564	30	5.31915	48.1267
chr1x34775	366	0	0	85.3885
chr1x34776	351	6	1.7094	38.635
chr1x34793	981	137	13.9653	12.2368
chr1x35220	376	14	3.7234	10.5689
chr1x35329	322	54	16.7702	34.5396
chr1x35342	314	33	10.5096	19.1775
chr1x35393	970	115	11.8557	10.1927
chr1x35395	295	4	1.35593	83.0508
chr1x35396	477	56	11.74	31.0364
chr1x35420	453	22	4.85651	17.6984
chr1x35484	782	52	6.64962	17.8695
chr1x35487	346	8	2.31214	71.8271
chr1x35494	271	4	1.47601	80.3145
chr1x35870	658	38	5.77508	13.1492
chr1x35943	805	115	14.2857	14.4531
chr1x36035	944	87	9.2161	15.0608
chr1x36205	454	86	18.9427	15.4951
chr1x36473	927	9	0.970874	84.1846
chr1x36490	686	91	13.2653	18.8047
chr1x3682	515	77	14.9515	19.2571
chr1x3717	803	44	5.47945	7.41784
chr1x3747	596	57	9.56376	9.78261
chr1x37486	258	0	0	83.0806
chr1x37895	312	37	11.859	27.3551
chr1x37896	843	232	27.5208	15.4366
chr1x37949	493	103	20.8925	16.0861
chr1x38350	1119	263	23.5031	14.8891
chr1x38361	783	167	21.3282	30.0405
chr1x3857	599	79	13.1886	13.5879
chr1x3882	762	141	18.5039	20.5124
chr1x39151	775	138	17.8065	22.805
chr1x3947	586	74	12.628	26.4357
chr1x3963	909	62	6.82068	17.2765
chr1x4147	526	82	15.5894	35.0471
chr1x4680	686	65	9.47522	24.1222
chr1x4718	542	44	8.11808	16.2923
chr1x4720	1017	37	3.63815	6.49823
chr1x5037	820	181	22.0732	18.3086
chr1x5213	663	26	3.92157	15.0633
chr1x5260	502	19	3.78486	11.9002
chr1x5269	347	7	2.01729	20.837
chr1x5274	314	30	9.55414	29.9502
chr1x5275	317	2	0.630915	53.8884
chr1x5276	756	123	16.2698	30.3658
chr1x5277	857	122	14.2357	14.2053
chr1x5279	679	84	12.3711	13.6518
chr1x5281	478	39	8.159	21.0933
chr1x5288	674	12	1.78042	16.643
chr1x5289	598	80	13.3779	15.5664
chr1x5292	580	47	8.10345	10.9895
chr1x5297	863	30	3.47625	8.04575
chr1x5301	724	34	4.69613	22.3156
chr1x5303	471	33	7.00637	19.3391
chr1x5316	965	56	5.80311	13.2823
chr1x5319	786	76	9.66921	11.0134
chr1x5322	340	0	0	83.0691
chr1x5326	751	111	14.7803	24.437
chr1x5333	894	72	8.05369	4.10466
chr1x5334	742	86	11.5903	8.19173
chr1x5338	732	87	11.8852	9.63412
chr1x5346	354	16	4.51977	22.2304
chr1x5348	708	19	2.68362	16.5868
chr1x5357	454	50	11.0132	10.5057
chr1x5365	1179	162	13.7405	16.4509
chr1x5372	472	49	10.3814	23.4156
chr1x5379	686	15	2.18659	12.9357
chr1x5389	965	104	10.7772	12.2415
chr1x5409	778	79	10.1542	9.56745
chr1x5411	283	2	0.706714	78.1533
chr1x5419	898	34	3.78619	19.3038
chr1x5426	869	21	2.41657	6.59929
chr1x5437	584	36	6.16438	29.0351
chr1x5438	841	115	13.6742	8.04425
chr1x5442	485	8	1.64948	20.1972
chr1x5443	869	117	13.4638	12.9484
chr1x5445	517	25	4.83559	20.5618
chr1x5447	760	60	7.89474	14.3307
chr1x5452	1219	137	11.2387	10.1544
chr1x5453	776	70	9.02062	7.79359
chr1x5460	753	98	13.0146	11.1323
chr1x5468	614	38	6.18893	11.3652
chr1x5470	931	71	7.62621	9.61098
chr1x5474	516	14	2.71318	11.7037
chr1x5478	494	58	11.7409	9.0389
chr1x5479	1003	135	13.4596	8.20148
chr1x5483	707	77	10.8911	27.5075
chr1x5484	255	1	0.392157	76.6752
chr1x5492	476	27	5.67227	14.1304
chr1x5495	839	113	13.4684	22.1122
chr1x5506	659	42	6.37329	9.4016
chr1x5509	791	93	11.7573	20.3925
chr1x5522	544	26	4.77941	13.6269
chr1x5533	749	62	8.2777	21.356
chr1x5562	770	31	4.02597	15.5562
chr1x5910	766	106	13.8381	12.0786
chr1x5948	383	29	7.5718	12.2148
chr1x6046	1044	143	13.6973	12.3063
chr1x6051	244	6	2.45902	36.0478
chr1x6055	404	45	11.1386	27.3784
chr1x6057	649	45	6.93374	12.2262
chr1x6120	505	61	12.0792	36.8403
chr1x6358	721	160	22.1914	13.7008
chr1x6400	959	78	8.13347	6.04343
chr1x6404	260	0	0	89.5318
chr1x6766	364	11	3.02198	58.3134
chr1x6809	833	206	24.7299	26.6141
chr1x6811	922	226	24.5119	14.7977
chr1x7023	350	50	14.2857	34.1988
chr1x7109	818	104	12.7139	9.04114
chr1x7117	823	95	11.5431	6.63532
chr1x7163	738	71	9.6206	14.8227
chr1x7283	704	12	1.70455	15.52
chr1x7424	1076	162	15.0558	26.9961
chr1x7430	668	28	4.19162	4.49753
chr1x7683	245	2	0.816327	33.7711
chr1x7691	836	92	11.0048	20.6002
chr1x7848	775	66	8.51613	35.8541
chr1x7851	765	135	17.6471	19.7442
chr1x7924	891	76	8.52974	16.1519
chr1x8078	514	56	10.8949	17.5266
chr1x8122	700	60	8.57143	20.795
chr1x8234	1118	156	13.9535	21.1908
chr1x8277	553	89	16.094	22.2423
chr1x8389	593	68	11.4671	12.8455
chr1x8401	399	46	11.5288	41.2989
chr1x8428	969	195	20.1238	17.5035
chr1x8487	251	3	1.19522	65.0615
chr1x8506	884	159	17.9864	22.949
chr1x8658	967	135	13.9607	15.5928
chr1x8696	648	72	11.1111	7.48792
chr1x8714	579	74	12.7807	9.74694
chr1x8991	289	0	0	69.6856
chr1x9	505	65	12.8713	19.3457
chr1x9440	283	36	12.7208	24.8425
chr1x9442	292	18	6.16438	24.0768
chr1x9589	689	83	12.0464	7.04865
chr1x9746	782	97	12.4041	6.74413
chr1x9886	1256	209	16.6401	35.4196
chr20x1164	408	26	6.37255	16.3789
chr20x1355	535	32	5.98131	17.2694
chr20x1369	679	101	14.8748	22.9429
chr20x1380	910	166	18.2418	18.9584
chr20x1387	791	91	11.5044	12.6532
chr20x1391	240	7	2.91667	54.7464
chr20x1417	256	0	0	84.5958
chr20x1443	956	105	10.9833	19.2787
chr20x1531	914	83	9.08096	11.1693
chr20x1545	593	69	11.6358	5.02236
chr20x1547	872	135	15.4817	28.3307
chr20x1620	610	44	7.21311	11.7748
chr20x1623	276	0	0	81.8053
chr20x1626	881	102	11.5778	7.89123
chr20x1649	1172	156	13.3106	18.7342
chr20x1651	680	62	9.11765	10.9974
chr20x1656	984	195	19.8171	16.4325
chr20x1659	570	71	12.4561	23.8978
chr20x1666	868	130	14.977	17.5215
chr20x1668	661	107	16.1876	21.7128
chr20x1674	989	156	15.7735	22.5085
chr20x1678	646	37	5.72755	15.1905
chr20x2151	830	108	13.012	17.8837
chr20x2258	884	103	11.6516	7.99725
chr20x2427	843	162	19.2171	29.0732
chr20x2437	421	5	1.18765	21.925
chr20x2737	461	16	3.47072	24.9929
chr20x2756	405	14	3.45679	47.2249
chr20x2764	725	92	12.6897	9.21139
chr20x309	954	85	8.90985	9.65272
chr20x3184	386	45	11.658	25.8842
chr20x3192	361	31	8.58726	31.4224
chr20x3330	517	38	7.3501	17.8538
chr20x3336	671	117	17.4367	8.06065
chr20x3629	785	71	9.04459	53.7247
chr20x4523	259	2	0.772201	30.4348
chr20x4671	525	70	13.3333	24.911
chr20x4723	378	28	7.40741	13.216
chr20x473	489	37	7.56646	9.57589
chr20x4822	710	144	20.2817	14.5438
chr20x4918	690	94	13.6232	13.3711
chr20x5129	981	107	10.9072	7.49014
chr20x5133	722	89	12.3269	12.8146
chr20x5134	834	89	10.6715	28.6675
chr20x5146	723	75	10.3734	11.3657
chr20x5149	802	158	19.7007	18.9038
chr20x5160	772	75	9.71503	11.23
chr20x5165	536	41	7.64925	9.2148
chr20x5169	262	4	1.52672	48.2244
chr20x5173	659	95	14.4158	10.3319
chr20x5177	597	35	5.86265	29.0074
chr20x5180	768	36	4.6875	17.2724
chr20x5193	640	61	9.53125	12.5408
chr20x5219	866	97	11.2009	16.5127
chr20x5251	513	39	7.60234	6.92432
chr20x5265	457	27	5.9081	16.868
chr20x5288	825	119	14.4242	7.93676
chr20x5297	728	76	10.4396	18.5678
chr20x5307	714	63	8.82353	9.60906
chr20x5325	320	11	3.4375	40.5978
chr20x5370	536	50	9.32836	23.5642
chr20x5580	504	11	2.18254	75.3537
chr20x576	962	121	12.578	11.0865
chr20x641	516	41	7.94574	23.6518
chr20x721	303	2	0.660066	76.4672
chr20x771	631	59	9.35024	17.5084
chr20x796	474	62	13.0802	20.4917
chr20x810	710	90	12.6761	23.2578
chr20x821	671	49	7.30253	12.7973
chr20x843	850	78	9.17647	9.48849
chr20x930	944	127	13.4534	41.0602
chr21x1085	295	30	10.1695	4.14149
chr21x1089	180	8	4.44444	43.1884
chr21x1446	252	2	0.793651	55.8316
chr21x1464	378	25	6.61376	6.2917
chr21x1474	304	14	4.60526	8.62414
chr21x1510	366	67	18.306	29.7695
chr21x1511	294	29	9.86395	27.7137
chr21x1518	269	0	0	88.1687
chr21x1519	276	6	2.17391	76.276
chr21x1532	507	81	15.9763	18.4976
chr21x1536	321	3	0.934579	69.8767
chr21x1546	897	186	20.7358	20.8473
chr21x1554	841	115	13.6742	30.7812
chr21x1555	763	105	13.7615	46.0938
chr21x1559	267	5	1.87266	58.7526
chr21x1565	617	85	13.7763	32.4149
chr21x1582	348	23	6.6092	11.7441
chr21x1591	877	151	17.2178	28.883
chr21x1595	893	144	16.1254	18.9396
chr21x1597	269	5	1.85874	57.0874
chr21x1598	467	10	2.14133	24.6253
chr21x1612	895	126	14.0782	14.3551
chr21x802	673	220	32.6895	20.9962
chr22x1025	580	90	15.5172	21.6267
chr22x1032	329	69	20.9726	25.9416
chr22x168	442	43	9.72851	55.5676
chr22x189	780	110	14.1026	9.39242
chr22x202	256	1	0.390625	76.7493
chr22x204	429	48	11.1888	22.7222
chr22x475	460	20	4.34783	18.4499
chr22x491	512	63	12.3047	14.4871
chr22x553	1779	5	0.281057	3.92502
chr22x787	618	38	6.14887	6.93682
chr22x809	642	86	13.3956	15.854
chr22x811	839	120	14.3027	13.1368
chr22x815	554	72	12.9964	23.2303
chr22x819	902	102	11.3082	11.1684
chr22x824	470	74	15.7447	24.7456
chr22x852	270	3	1.11111	15.6039
chr22x854	957	118	12.3302	40.5525
chr22x855	615	48	7.80488	10.7812
chr22x865	527	81	15.37	20.6419
chr22x866	578	79	13.6678	24.575
chr23x1317	312	49	15.7051	31.8283
chr23x16	795	87	10.9434	15.9366
chr23x19	836	86	10.2871	19.8357
chr23x232	856	129	15.0701	14.4149
chr23x246	271	2	0.738007	80.523
chr23x249	935	168	17.9679	36.8751
chr23x367	978	96	9.81595	18.8495
chr23x415	187	4	2.13904	70.4487
chr23x681	466	94	20.1717	17.4193
chr23x7	611	112	18.3306	15.7689
chr23x707	331	13	3.92749	33.758
chr23x880	430	38	8.83721	30.0809
chr24x1019	826	138	16.707	27.945
chr24x1041	255	0	0	87.7579
chr24x1122	223	0	0	87.0735
chr24x1203	728	144	19.7802	15.2532
chr24x1237	709	149	21.0155	11.7189
chr24x1240	731	126	17.2367	29.0311
chr24x1596	223	8	3.58744	39.1109
chr24x1606	228	17	7.45614	47.0252
chr24x2222	270	58	21.4815	4.36393
chr24x2232	605	58	9.58678	10.0539
chr24x2243	310	43	13.871	8.5554
chr24x2248	350	78	22.2857	21.5404
chr24x2269	444	77	17.3423	10.801
chr24x2397	279	16	5.73477	50.9428
chr24x2415	314	40	12.7389	15.1205
chr24x2424	451	99	21.9512	23.995
chr24x2490	649	148	22.8043	15.8304
chr24x2663	615	115	18.6992	20.0353
chr24x672	841	138	16.409	16.8692
chr24x854	780	139	17.8205	23.6678
chr24x86	366	10	2.73224	53.5994
chr24x938	869	184	21.1738	20.8886
chr24x967	460	11	2.3913	79.4518
chr26x1129	805	154	19.1304	15.1229
chr26x1467	998	125	12.5251	17.8139
chr26x1634	632	52	8.22785	5.67556
chr26x191	570	101	17.7193	14.2258
chr26x2177	1072	135	12.5933	11.486
chr26x2216	1023	94	9.18866	8.7169
chr26x2286	908	45	4.95595	6.94311
chr26x2288	1101	150	13.624	14.8877
chr26x2766	312	17	5.44872	31.8841
chr26x2770	867	90	10.3806	14.3273
chr26x2791	383	17	4.43864	17.0507
chr26x2816	964	90	9.3361	10.1615
chr26x2826	905	147	16.2431	11.1554
chr26x2833	833	74	8.88355	7.03064
chr26x2850	621	28	4.50886	10.9851
chr26x2851	1002	74	7.38523	7.76274
chr26x2898	750	104	13.8667	38.5797
chr26x895	1244	62	4.98392	22.1236
chr26x935	1113	120	10.7817	9.98477
chr27x1152	359	29	8.07799	35.158
chr27x927	597	9	1.50754	8.51358
chr28x828	293	28	9.55631	8.17629
chr2x10478	947	125	13.1996	10.9315
chr2x10502	314	30	9.55414	40.9997
chr2x10510	306	18	5.88235	15.7289
chr2x10525	1141	114	9.99124	18.3477
chr2x10538	528	30	5.68182	17.836
chr2x10746	989	142	14.3579	17.2946
chr2x10913	709	105	14.8096	19.2494
chr2x11187	834	97	11.6307	17.9908
chr2x11191	894	66	7.38255	21.3647
chr2x11196	321	32	9.96885	57.1719
chr2x11205	814	149	18.3047	32.2295
chr2x11221	867	168	19.3772	8.475
chr2x11494	357	1	0.280112	71.392
chr2x11510	315	12	3.80952	12.9469
chr2x11516	898	147	16.3697	16.176
chr2x11525	714	69	9.66387	8.12934
chr2x11606	271	17	6.27306	50.2647
chr2x11651	952	131	13.7605	5.91432
chr2x11701	691	72	10.4197	10.4952
chr2x11708	324	6	1.85185	41.5325
chr2x11725	310	9	2.90323	51.0659
chr2x11730	890	140	15.7303	11.3776
chr2x11732	293	10	3.41297	57.323
chr2x11736	804	107	13.3085	18.7324
chr2x11740	982	91	9.2668	7.38511
chr2x11743	960	111	11.5625	19.0217
chr2x11758	600	60	10	22.1304
chr2x11761	326	2	0.613497	48.853
chr2x11765	719	35	4.86787	8.71379
chr2x11785	702	57	8.11966	11.1854
chr2x11789	670	73	10.8955	7.50811
chr2x11796	677	94	13.8848	7.19286
chr2x11804	634	59	9.30599	6.27486
chr2x11806	902	52	5.76497	12.5325
chr2x11812	650	66	10.1538	17.01
chr2x11975	640	123	19.2188	23.3832
chr2x11994	687	101	14.7016	36.7762
chr2x11999	430	32	7.44186	19.0091
chr2x12017	258	3	1.16279	69.4304
chr2x12041	383	4	1.04439	19.2644
chr2x12049	962	103	10.7069	14.5078
chr2x12746	786	86	10.9415	16.6501
chr2x12816	560	28	5	11.3898
chr2x12819	430	11	2.55814	19.7877
chr2x12835	951	146	15.3523	14.5568
chr2x12858	606	72	11.8812	19.4576
chr2x12859	915	138	15.082	13.3096
chr2x12861	742	79	10.6469	10.1313
chr2x12867	645	51	7.90698	23.7277
chr2x12872	1009	227	22.4975	17.4559
chr2x12877	567	16	2.82187	9.91488
chr2x12879	660	62	9.39394	6.19236
chr2x12889	448	29	6.47321	22.5155
chr2x12901	335	7	2.08955	57.547
chr2x12903	521	53	10.1727	18.0422
chr2x12914	639	94	14.7105	31.7888
chr2x12917	500	10	2	6.47826
chr2x12923	984	98	9.95935	13.777
chr2x12925	691	44	6.36758	11.4264
chr2x12926	772	44	5.69948	17.7517
chr2x12928	880	126	14.3182	14.4071
chr2x12957	477	15	3.14465	17.7377
chr2x12973	849	44	5.18257	8.11697
chr2x12975	321	4	1.24611	79.4257
chr2x12977	376	42	11.1702	15.2636
chr2x12980	880	156	17.7273	14.2638
chr2x12981	867	158	18.2238	9.10185
chr2x12983	596	49	8.22148	14.9985
chr2x12990	679	37	5.44919	5.64769
chr2x12992	291	10	3.43643	35.3055
chr2x12993	753	73	9.69456	18.7771
chr2x12994	1018	110	10.8055	6.69258
chr2x13001	819	60	7.32601	6.00945
chr2x13006	606	51	8.41584	13.0865
chr2x13010	370	10	2.7027	20.7521
chr2x13027	379	5	1.31926	47.5508
chr2x13030	555	50	9.00901	19.2166
chr2x13032	1011	98	9.69337	11.9253
chr2x13034	778	113	14.5244	11.7134
chr2x13041	625	59	9.44	13.753
chr2x13044	404	16	3.9604	47.6647
chr2x13049	923	105	11.3759	5.56314
chr2x13064	935	51	5.45455	4.59893
chr2x13070	762	13	1.70604	5.75716
chr2x13449	773	137	17.7232	32.4428
chr2x13450	905	123	13.5912	10.2186
chr2x13460	717	109	15.2022	13.85
chr2x13491	855	121	14.152	11.2179
chr2x13502	693	94	13.5642	13.4199
chr2x13520	965	164	16.9948	22.9151
chr2x13527	457	65	14.2232	23.7085
chr2x13558	230	2	0.869565	63.138
chr2x13576	223	0	0	69.9162
chr2x13842	804	94	11.6915	8.90655
chr2x13894	455	33	7.25275	11.2088
chr2x13948	566	24	4.24028	33.0466
chr2x13980	307	6	1.9544	37.9125
chr2x14002	1074	110	10.2421	7.50951
chr2x14114	427	55	12.8806	27.8078
chr2x14200	693	79	11.3997	15.7664
chr2x14201	554	112	20.2166	21.645
chr2x14203	427	44	10.3044	31.1475
chr2x14216	323	17	5.26316	20.568
chr2x14219	547	111	20.2925	20.5071
chr2x14247	807	87	10.7807	19.0022
chr2x14257	836	74	8.85167	9.67339
chr2x14258	938	118	12.58	20.14
chr2x14259	296	4	1.35135	48.2667
chr2x14269	620	29	4.67742	19.8597
chr2x14281	352	30	8.52273	20.5287
chr2x14284	267	24	8.98876	13.6134
chr2x14317	972	129	13.2716	16.8188
chr2x14319	541	56	10.3512	6.799
chr2x14323	280	0	0	83.6335
chr2x14327	672	35	5.20833	5.75828
chr2x14339	278	28	10.0719	56.6469
chr2x14341	273	10	3.663	33.8111
chr2x1435	832	83	9.97596	26.7297
chr2x14374	290	3	1.03448	19.985
chr2x14384	1055	0	0	91.3538
chr2x14403	227	1	0.440529	70.0057
chr2x14414	480	38	7.91667	18.6957
chr2x14426	194	0	0	84.5809
chr2x14431	388	2	0.515464	29.5047
chr2x14442	264	10	3.78788	14.9868
chr2x14450	313	30	9.58466	21.8503
chr2x14454	610	67	10.9836	13.8489
chr2x14471	217	2	0.921659	74.8347
chr2x1460	608	68	11.1842	9.20338
chr2x1463	181	2	1.10497	62.9354
chr2x14731	476	79	16.5966	38.7468
chr2x14741	411	0	0	89.1146
chr2x14904	791	74	9.35525	12.5433
chr2x14972	628	38	6.05096	8.79258
chr2x14993	881	72	8.17253	4.639
chr2x14998	687	67	9.75255	34.6307
chr2x15001	625	121	19.36	14.6365
chr2x15014	836	152	18.1818	15.4046
chr2x15019	964	107	11.0996	18.2798
chr2x15674	376	4	1.06383	83.0365
chr2x16700	1103	163	14.7779	9.82695
chr2x17003	364	15	4.12088	22.1214
chr2x17005	666	21	3.15315	17.0584
chr2x17019	809	34	4.20272	5.23459
chr2x17101	803	98	12.2042	11.8144
chr2x1711	779	110	14.1207	17.369
chr2x17346	697	101	14.4907	24.0659
chr2x17516	707	82	11.5983	9.68575
chr2x17517	424	9	2.12264	23.8105
chr2x17527	741	12	1.61943	15.2849
chr2x17532	638	19	2.97806	18.9519
chr2x17533	317	0	0	88.0126
chr2x17535	602	42	6.97674	4.57894
chr2x17541	828	104	12.5604	14.9181
chr2x17568	573	37	6.45724	21.0942
chr2x17569	969	83	8.56553	13.5191
chr2x17570	1006	119	11.829	30.0934
chr2x17586	575	67	11.6522	16.0227
chr2x17595	465	21	4.51613	6.00281
chr2x17606	328	13	3.96341	7.66172
chr2x17608	381	21	5.51181	13.0777
chr2x17610	762	54	7.08661	13.0549
chr2x17611	267	2	0.749064	82.4459
chr2x17616	544	65	11.9485	26.007
chr2x17617	782	54	6.90537	10.4971
chr2x17629	1035	120	11.5942	15.2237
chr2x17633	1042	194	18.618	13.7945
chr2x17634	816	113	13.848	13.7415
chr2x17639	231	5	2.1645	20.6286
chr2x17641	956	114	11.9247	17.0366
chr2x17643	599	36	6.01002	15.5114
chr2x17644	934	43	4.60385	8.90513
chr2x17646	548	0	0	87.1073
chr2x17648	829	42	5.06634	11.8792
chr2x17651	455	98	21.5385	19.2355
chr2x17666	807	99	12.2677	14.2072
chr2x17667	357	14	3.92157	19.4373
chr2x17668	437	59	13.5011	17.2918
chr2x17675	491	12	2.44399	26.937
chr2x17684	738	30	4.06504	31.3951
chr2x17686	331	5	1.51057	43.0973
chr2x17730	913	97	10.6243	21.082
chr2x17734	522	58	11.1111	17.4829
chr2x17740	334	4	1.1976	32.1661
chr2x17749	327	2	0.611621	47.8926
chr2x17775	283	15	5.30035	42.833
chr2x17801	637	78	12.2449	7.13944
chr2x17818	931	104	11.1708	10.8579
chr2x17831	626	39	6.23003	8.9943
chr2x17844	729	46	6.31001	14.6955
chr2x18144	930	80	8.60215	14.0346
chr2x18172	726	127	17.4931	26.1349
chr2x18219	436	9	2.06422	12.9836
chr2x18330	494	44	8.90688	26.9143
chr2x18343	748	46	6.14973	21.2102
chr2x18361	994	106	10.664	8.09203
chr2x18439	1020	70	6.86275	5.78858
chr2x18443	289	0	0	84.5795
chr2x18460	441	14	3.1746	17.4406
chr2x18468	782	66	8.4399	12.5598
chr2x18470	865	189	21.8497	21.1862
chr2x18477	1307	96	7.34507	33.7547
chr2x18487	802	90	11.2219	17.5539
chr2x18504	810	70	8.64198	9.88728
chr2x18507	491	66	13.442	22.4918
chr2x18510	441	36	8.16327	2.48447
chr2x18523	344	18	5.23256	28.817
chr2x18525	386	22	5.69948	24.5438
chr2x18531	662	87	13.142	25.8242
chr2x18533	429	22	5.12821	13.9252
chr2x18557	1019	93	9.12659	21.1162
chr2x18565	510	62	12.1569	17.4425
chr2x18572	796	71	8.9196	20.4064
chr2x18574	834	130	15.5875	10.3899
chr2x18576	830	101	12.1687	10.7229
chr2x18578	1132	178	15.7244	10.1398
chr2x18589	613	73	11.9086	20.7603
chr2x18596	714	101	14.1457	10.8391
chr2x18597	432	16	3.7037	31.8941
chr2x18606	985	73	7.41117	9.99779
chr2x18608	638	75	11.7555	11.0672
chr2x18614	840	100	11.9048	7.56729
chr2x18619	1006	90	8.94632	7.25646
chr2x18630	790	129	16.3291	13.3682
chr2x18637	300	12	4	23
chr2x18642	494	28	5.66802	12.1722
chr2x18650	967	56	5.79111	3.93418
chr2x18651	574	36	6.27178	7.7867
chr2x18657	424	36	8.49057	18.2527
chr2x18660	760	53	6.97368	5.88101
chr2x18662	717	48	6.69456	19.0468
chr2x18663	738	75	10.1626	18.0452
chr2x18664	588	47	7.9932	13.3688
chr2x18665	787	90	11.4358	8.31998
chr2x18677	910	51	5.6044	13.311
chr2x18683	1025	94	9.17073	8.14846
chr2x18686	981	93	9.48012	14.7188
chr2x18687	224	4	1.78571	68.1289
chr2x18690	501	78	15.5689	7.91461
chr2x18692	568	27	4.75352	8.42009
chr2x18703	837	109	13.0227	27.4427
chr2x18704	279	1	0.358423	54.2309
chr2x18705	951	37	3.89064	6.37315
chr2x18707	315	15	4.7619	26.2388
chr2x18710	327	14	4.28135	20.7951
chr2x18714	827	104	12.5756	19.8991
chr2x18724	864	37	4.28241	11.0105
chr2x18725	1097	97	8.8423	4.11795
chr2x18733	879	169	19.2264	8.27027
chr2x18737	564	70	12.4113	14.0996
chr2x18741	733	67	9.14052	18.6191
chr2x18743	817	60	7.34394	9.86643
chr2x18863	1098	95	8.65209	67.6447
chr2x18884	565	103	18.2301	15.5983
chr2x18885	417	1	0.239808	43.0091
chr2x18926	905	134	14.8066	9.41148
chr2x1915	303	16	5.28053	46.2907
chr2x1916	678	43	6.34218	6.32294
chr2x19349	832	122	14.6635	14.2559
chr2x19362	921	142	15.418	11.1505
chr2x19391	423	33	7.80142	11.5531
chr2x1944	780	58	7.4359	8.61204
chr2x19463	661	49	7.41301	18.2924
chr2x19537	1082	126	11.6451	13.4654
chr2x1960	523	64	12.2371	13.2264
chr2x20122	1032	121	11.7248	15.8493
chr2x20139	1087	165	15.1794	23.2991
chr2x20206	944	97	10.2754	15.222
chr2x20401	1149	169	14.7084	11.5337
chr2x20411	347	20	5.76369	33.0284
chr2x20477	560	65	11.6071	22.2826
chr2x2058	385	29	7.53247	14.9746
chr2x2090	749	41	5.47397	8.0281
chr2x21162	931	164	17.6155	17.9237
chr2x21229	304	0	0	91.4331
chr2x21250	355	13	3.66197	39.7183
chr2x21254	238	1	0.420168	83.2298
chr2x21257	820	104	12.6829	13.298
chr2x21268	651	60	9.21659	9.66406
chr2x21271	520	48	9.23077	19.1639
chr2x21278	439	57	12.9841	28.2163
chr2x21284	245	1	0.408163	80.213
chr2x21299	598	60	10.0334	18.78
chr2x21301	208	1	0.480769	72.4289
chr2x21303	370	17	4.59459	31.5981
chr2x21307	636	108	16.9811	18.28
chr2x21308	1213	92	7.5845	6.59163
chr2x21310	910	63	6.92308	9.17344
chr2x21313	690	82	11.8841	9.15564
chr2x21314	978	206	21.0634	11.8565
chr2x21315	753	39	5.17928	15.5667
chr2x21320	803	97	12.0797	13.8665
chr2x21323	372	25	6.72043	22.4988
chr2x21324	1075	105	9.76744	19.9393
chr2x21325	515	47	9.12621	19.8649
chr2x21329	842	107	12.7078	14.1433
chr2x21338	955	65	6.80628	6.74254
chr2x21344	558	56	10.0358	27.7466
chr2x21357	757	113	14.9273	9.76394
chr2x21358	662	90	13.5952	10.0749
chr2x21373	488	66	13.5246	27.1026
chr2x21376	656	80	12.1951	18.0938
chr2x21401	334	13	3.89222	20.5415
chr2x21402	398	4	1.00503	43.9371
chr2x21409	835	77	9.22156	14.9388
chr2x21412	244	5	2.04918	21.9173
chr2x21413	256	0	0	68.4613
chr2x21425	989	84	8.49343	6.66901
chr2x21428	815	94	11.5337	11.6778
chr2x21444	746	46	6.16622	11.7263
chr2x21445	884	85	9.61538	23.8737
chr2x21462	793	71	8.95334	11.3274
chr2x21466	341	8	2.34604	4.87059
chr2x2147	458	9	1.96507	24.5111
chr2x21501	919	72	7.8346	10.3846
chr2x21504	632	51	8.06962	11.303
chr2x21514	682	86	12.61	2.93893
chr2x21590	719	48	6.67594	15.039
chr2x21782	293	6	2.04778	59.727
chr2x21988	1082	136	12.5693	16.8287
chr2x22010	318	17	5.34591	38.064
chr2x22017	991	100	10.0908	8.19111
chr2x22018	575	20	3.47826	10.9263
chr2x22024	749	64	8.54473	14.4541
chr2x22038	612	122	19.9346	19.551
chr2x2204	571	36	6.30473	15.3887
chr2x22041	1118	164	14.6691	15.2174
chr2x22045	682	59	8.65103	14.6245
chr2x22050	466	37	7.93991	12.2971
chr2x22052	493	16	3.24544	10.4242
chr2x22053	1030	121	11.7476	15.3694
chr2x22056	974	49	5.0308	6.9592
chr2x22059	537	33	6.14525	6.33957
chr2x22071	1132	137	12.1025	12.7285
chr2x22072	667	51	7.64618	7.4441
chr2x22077	976	88	9.01639	13.7607
chr2x22078	1100	43	3.90909	9.90514
chr2x2210	914	157	17.1772	15.2269
chr2x22109	692	97	14.0173	10.4737
chr2x22128	971	115	11.8435	13.6704
chr2x22154	738	118	15.9892	18.1513
chr2x22177	1035	176	17.0048	30.2752
chr2x2239	942	123	13.0573	36.0196
chr2x22453	850	84	9.88235	34.312
chr2x22480	943	159	16.8611	33.2473
chr2x22605	611	63	10.311	13.3993
chr2x22616	800	83	10.375	14.8804
chr2x22620	574	15	2.61324	7.35495
chr2x22622	967	148	15.3051	16.3347
chr2x22625	217	1	0.460829	82.9092
chr2x22628	1096	96	8.75912	16.6891
chr2x22630	1064	132	12.406	11.4008
chr2x2279	528	53	10.0379	16.1808
chr2x22867	484	20	4.13223	19.17
chr2x2290	821	156	19.0012	18.7311
chr2x22947	552	17	3.07971	20.5183
chr2x22949	916	53	5.78603	11.8853
chr2x23088	312	3	0.961538	62.3467
chr2x23099	863	91	10.5446	10.0559
chr2x23113	574	12	2.09059	13.5131
chr2x23124	924	100	10.8225	31.8464
chr2x23133	702	61	8.68946	9.123
chr2x23138	504	23	4.56349	20.2899
chr2x23151	1109	89	8.02525	12.1614
chr2x2316	201	1	0.497512	83.1495
chr2x23160	372	33	8.87097	17.7419
chr2x23166	885	138	15.5932	10.3709
chr2x23175	714	52	7.28291	16.8859
chr2x23192	577	7	1.21317	13.8497
chr2x23200	479	34	7.09812	36.3438
chr2x23221	655	78	11.9084	10.5211
chr2x2324	281	7	2.4911	61.1481
chr2x23261	948	87	9.17722	6.09521
chr2x23272	993	53	5.33736	4.47918
chr2x23281	986	121	12.2718	20.866
chr2x23293	833	4	0.480192	79.5553
chr2x23475	1050	109	10.381	19.4617
chr2x23477	1003	68	6.77966	33.6859
chr2x23507	806	116	14.3921	12.4447
chr2x23521	795	98	12.327	21.1321
chr2x23548	863	127	14.7161	19.4317
chr2x23583	333	1	0.3003	81.4728
chr2x23589	632	66	10.443	15.6302
chr2x23595	1004	143	14.243	10.1594
chr2x23596	327	16	4.89297	43.1725
chr2x23600	307	23	7.49186	16.669
chr2x23606	308	19	6.16883	49.9859
chr2x23608	204	0	0	83.8022
chr2x23621	911	95	10.4281	3.87057
chr2x23635	1015	99	9.75369	15.7764
chr2x23644	880	145	16.4773	23.6018
chr2x23648	787	59	7.49682	8.4581
chr2x23651	819	152	18.5592	28.4812
chr2x23652	482	58	12.0332	47.7629
chr2x23659	909	69	7.59076	19.9024
chr2x23668	1001	103	10.2897	9.00404
chr2x23670	1093	163	14.9131	13.9504
chr2x23687	631	36	5.70523	10.2322
chr2x23690	785	37	4.71338	3.69981
chr2x24100	1007	148	14.6971	20.7374
chr2x24173	352	1	0.284091	39.0316
chr2x24191	875	76	8.68571	16.1441
chr2x24202	746	81	10.8579	44.9178
chr2x24251	621	43	6.92432	7.9185
chr2x24289	426	36	8.4507	16.7585
chr2x24327	625	44	7.04	4.18087
chr2x24329	927	184	19.849	16.5611
chr2x2439	882	75	8.5034	21.3743
chr2x24527	775	112	14.4516	21.3015
chr2x24655	911	104	11.416	15.8784
chr2x24662	617	78	12.6418	7.38496
chr2x24672	675	52	7.7037	16.3671
chr2x24684	208	0	0	82.964
chr2x24687	891	108	12.1212	8.39311
chr2x24695	1050	163	15.5238	11.0021
chr2x24697	1015	81	7.9803	6.75091
chr2x24698	927	129	13.9159	29.8626
chr2x24704	596	52	8.72483	7.92238
chr2x24707	726	44	6.06061	8.57588
chr2x24714	794	62	7.80856	14.971
chr2x24728	678	55	8.11209	6.72053
chr2x24734	806	106	13.1514	6.38688
chr2x24737	281	7	2.4911	41.374
chr2x24738	463	12	2.59179	17.673
chr2x24739	781	43	5.50576	7.55998
chr2x24748	523	57	10.8987	25.8043
chr2x24761	683	53	7.75988	10.6372
chr2x24763	794	85	10.7053	5.18563
chr2x24766	507	16	3.15582	10.1707
chr2x24773	782	80	10.2302	6.4439
chr2x24774	952	141	14.8109	12.4361
chr2x24784	978	87	8.89571	7.06411
chr2x24787	862	90	10.4408	13.795
chr2x24791	464	11	2.37069	11.4037
chr2x24792	866	37	4.27252	10.3474
chr2x24796	309	21	6.79612	56.2403
chr2x24797	603	22	3.64842	48.9797
chr2x24798	768	13	1.69271	52.6778
chr2x24799	850	56	6.58824	5.82609
chr2x24800	290	10	3.44828	23.7031
chr2x24807	400	41	10.25	47.4674
chr2x24808	300	0	0	85.6087
chr2x24813	244	4	1.63934	82.1632
chr2x24815	748	28	3.74332	5.56266
chr2x24821	980	128	13.0612	9.77374
chr2x24822	940	157	16.7021	16.6281
chr2x24825	586	38	6.48464	15.5216
chr2x24827	892	136	15.2466	18.5709
chr2x24830	596	56	9.39597	12.3213
chr2x24832	580	65	11.2069	11.1544
chr2x24841	1085	28	2.58065	4.27169
chr2x24859	870	80	9.1954	13.7631
chr2x24864	363	5	1.37741	56.1744
chr2x24869	872	57	6.5367	6.09793
chr2x24876	797	103	12.9235	13.9981
chr2x24879	761	92	12.0894	9.1013
chr2x24880	513	40	7.79727	14.4758
chr2x24881	388	8	2.06186	28.6755
chr2x24886	355	2	0.56338	60.992
chr2x24910	857	77	8.98483	6.15392
chr2x24935	601	59	9.81697	8.57267
chr2x24939	241	0	0	84.3406
chr2x24941	612	32	5.22876	14.7769
chr2x24947	240	3	1.25	67.808
chr2x24948	575	27	4.69565	17.4896
chr2x25040	669	57	8.52018	16.345
chr2x25261	532	57	10.7143	6.96306
chr2x2527	1145	127	11.0917	50.4576
chr2x25517	454	45	9.91189	35.0986
chr2x25519	824	108	13.1068	12.3259
chr2x25752	737	127	17.232	7.73996
chr2x2577	526	57	10.8365	26.4341
chr2x25775	895	51	5.69832	17.333
chr2x25776	854	59	6.90867	22.8439
chr2x25783	363	24	6.61157	19.9904
chr2x25792	630	104	16.5079	21.3941
chr2x25794	943	190	20.1485	40.0802
chr2x25796	291	24	8.24742	43.9115
chr2x25797	224	5	2.23214	48.1755
chr2x25806	640	51	7.96875	14.144
chr2x25807	821	113	13.7637	14.8229
chr2x25808	799	70	8.76095	15.0351
chr2x25810	848	165	19.4575	32.3882
chr2x25816	804	125	15.5473	44.9059
chr2x25833	361	15	4.15512	15.4402
chr2x25851	802	109	13.591	10.3274
chr2x25858	685	58	8.46715	5.50936
chr2x25860	976	134	13.7295	11.5779
chr2x25863	305	4	1.31148	46.144
chr2x25879	485	67	13.8144	5.88974
chr2x25881	870	87	10	11.8241
chr2x25941	652	63	9.66258	5.44145
chr2x25963	505	36	7.12871	18.7688
chr2x25984	490	80	16.3265	11.1003
chr2x25995	874	97	11.0984	8.35738
chr2x25998	470	14	2.97872	22.9695
chr2x26001	719	99	13.7691	12.8076
chr2x26088	221	7	3.16742	18.2176
chr2x2633	646	117	18.1115	16.8933
chr2x26362	249	1	0.401606	77.0735
chr2x2642	831	92	11.071	33.4537
chr2x26586	438	62	14.1553	9.17213
chr2x26631	663	17	2.5641	9.71211
chr2x26639	495	27	5.45455	19.5696
chr2x26677	964	53	5.49793	6.07974
chr2x26684	844	40	4.73934	10.8696
chr2x26696	1001	130	12.987	17.0178
chr2x2680	757	90	11.889	11.8373
chr2x26954	658	71	10.7903	18.2767
chr2x26963	806	142	17.6179	15.5303
chr2x26987	1062	143	13.4652	33.2187
chr2x27163	232	0	0	87.8561
chr2x27174	603	49	8.12604	7.8232
chr2x27189	851	25	2.93772	10.8466
chr2x27218	268	3	1.1194	68.17
chr2x27219	676	49	7.24852	15.3782
chr2x27221	1020	108	10.5882	13.0904
chr2x27231	385	15	3.8961	21.1067
chr2x27234	959	119	12.4088	12.708
chr2x27239	584	57	9.76027	10.5271
chr2x27241	218	2	0.917431	67.8899
chr2x27250	867	111	12.8028	18.4996
chr2x27258	756	57	7.53968	17.006
chr2x27261	483	29	6.00414	14.4297
chr2x27262	965	63	6.5285	16.6569
chr2x27270	802	134	16.7082	11.7532
chr2x27280	710	51	7.1831	12.6454
chr2x27281	897	61	6.80045	8.03645
chr2x27294	944	139	14.7246	18.0315
chr2x27301	210	7	3.33333	72.6087
chr2x27306	491	30	6.10998	23.2179
chr2x27308	439	28	6.37813	26.7406
chr2x27310	792	119	15.0253	7.85024
chr2x27311	1557	113	7.25755	5.57371
chr2x27313	644	39	6.0559	12.1456
chr2x27315	865	156	18.0347	15.3606
chr2x27316	357	8	2.2409	35.1236
chr2x27317	512	61	11.9141	18.0791
chr2x27321	632	37	5.85443	17.7078
chr2x27741	260	2	0.769231	63.7625
chr2x27804	333	17	5.10511	44.562
chr2x27824	256	0	0	76.053
chr2x27825	943	44	4.66596	9.35036
chr2x27835	596	59	9.89933	13.6344
chr2x2784	893	189	21.1646	18.6182
chr2x27866	477	56	11.74	19.1869
chr2x27883	928	95	10.2371	10.9258
chr2x27891	464	55	11.8534	32.5993
chr2x27892	358	1	0.27933	81.9893
chr2x2794	380	40	10.5263	17.3112
chr2x27968	735	72	9.79592	7.88524
chr2x28052	651	113	17.3579	16.6834
chr2x28059	865	153	17.6879	13.2546
chr2x2807	325	14	4.30769	25.4582
chr2x28852	615	130	21.1382	14.7967
chr2x29034	1022	212	20.7436	28.5416
chr2x29129	582	95	16.323	30.3078
chr2x2938	599	65	10.8514	20.0261
chr2x29406	643	59	9.17574	14.2065
chr2x29416	290	0	0	87.8261
chr2x30179	556	71	12.7698	32.3428
chr2x30193	233	14	6.00858	7.94924
chr2x30195	396	18	4.54545	15.5029
chr2x30204	588	66	11.2245	11.5055
chr2x30209	639	106	16.5884	26.0597
chr2x30217	863	34	3.93975	9.68311
chr2x30330	617	102	16.5316	24.4662
chr2x3120	281	22	7.82918	42.8903
chr2x3169	978	158	16.1554	17.0534
chr2x3184	255	22	8.62745	49.2072
chr2x3186	823	97	11.7861	54.0335
chr2x3190	268	25	9.32836	51.5574
chr2x3312	945	172	18.2011	14.8424
chr2x3317	361	21	5.81717	35.6979
chr2x3540	770	132	17.1429	12.9927
chr2x3542	473	41	8.66808	10.6719
chr2x3602	401	5	1.24688	10.3545
chr2x3605	966	110	11.3872	16.8467
chr2x3832	895	113	12.6257	9.05028
chr2x4035	776	112	14.433	13.0883
chr2x4100	741	107	14.4399	35.8564
chr2x4153	434	67	15.4378	22.4003
chr2x4233	905	147	16.2431	29.1328
chr2x4251	340	45	13.2353	23.9258
chr2x4278	774	135	17.4419	21.2392
chr2x4311	763	150	19.6592	17.7218
chr2x4315	813	55	6.76507	7.47099
chr2x433	612	89	14.5425	11.8429
chr2x4395	837	99	11.828	13.5266
chr2x4418	483	56	11.5942	23.0084
chr2x4420	717	85	11.855	21.5875
chr2x4440	482	65	13.4855	26.087
chr2x4636	844	164	19.4313	21.2394
chr2x5012	909	113	12.4312	29.2294
chr2x5059	546	68	12.4542	20.4093
chr2x519	339	19	5.60472	66.8206
chr2x5312	926	152	16.4147	17.3631
chr2x5401	797	141	17.6913	11.887
chr2x5482	250	0	0	87.4261
chr2x5486	691	59	8.53835	9.19902
chr2x5491	937	57	6.08324	13.6374
chr2x5499	927	107	11.5426	29.342
chr2x5507	407	51	12.5307	13.8981
chr2x5512	505	66	13.0693	16.3151
chr2x5523	764	155	20.288	11.8199
chr2x5526	380	14	3.68421	11.0526
chr2x5527	520	64	12.3077	16.0619
chr2x5571	571	17	2.97723	81.5808
chr2x5590	888	113	12.7252	11.555
chr2x5758	832	150	18.0288	11.9461
chr2x5991	1124	136	12.0996	23.5456
chr2x6040	943	120	12.7253	13.2463
chr2x6100	606	70	11.5512	8.70283
chr2x6113	762	125	16.4042	22.4409
chr2x6216	1040	140	13.4615	12.4624
chr2x6262	720	140	19.4444	22.5785
chr2x6290	335	4	1.19403	44.9838
chr2x6336	697	76	10.9039	22.1633
chr2x6341	525	43	8.19048	12.6542
chr2x6360	654	16	2.44648	83.2801
chr2x6420	291	21	7.21649	48.364
chr2x6436	527	124	23.5294	8.48115
chr2x6444	704	54	7.67045	26.4699
chr2x6705	531	37	6.96798	8.26988
chr2x6719	606	127	20.9571	11.8812
chr2x6724	508	42	8.26772	16.0134
chr2x6728	362	33	9.11602	36.4761
chr2x6735	482	90	18.6722	18.7444
chr2x6737	700	113	16.1429	23.3851
chr2x6739	491	79	16.0896	11.8923
chr2x6746	913	216	23.6583	15.015
chr2x6747	787	98	12.4524	13.8943
[truncated: 2,539 more rows]
